# Supplementary material for: Impact of ocean warming and ocean acidification on asexual reproduction and statolith formation of the symbiotic jellyfish Cotylorhiza tuberculata
Source: PLoS One. 2021 Aug 4;16(8):e0254983. doi: 10.1371/journal.pone.0254983 (PMC8336884; doi:10.1371/journal.pone.0254983)
Supplement: S2 File — This file contains the data of the results of the number of C. tuberculata polyps counted at different times and within the different experimental treatments. (XLSX) [file pone.0254983.s002.xlsx]

## Sheet: Hoja2
Treatment	BOTE	pH	Temperature	Day	Polyps
Present day	B01	Amb	18	0	15
Present day	B01	Amb	18	3	15
Present day	B01	Amb	18	6	15
Present day	B01	Amb	18	9	16
Present day	B01	Amb	18	12	16
Present day	B01	Amb	18	15	15
Present day	B01	Amb	18	18	23
Present day	B01	Amb	18	21	28
Present day	B01	Amb	18	24	29
Present day	B01	Amb	18	27	37
Present day	B01	Amb	18	30	50
Present day	B01	Amb	18	33	69
Present day	B01	Amb	18	36	89
Present day	B01	Amb	18	39	102
Present day	B01	Amb	24	42	112
Present day	B01	Amb	24	45	139
Present day	B01	Amb	24	48	164
Present day	B01	Amb	24	51	244
Present day	B01	Amb	24	54	278
Present day	B01	Amb	24	57	349
Present day	B01	Amb	24	60	405
Present day	B01	Amb	24	63	479
Present day	B01	Amb	24	66	597
Present day	B01	Amb	24	69	599
Present day	B01	Amb	24	72	600
Present day	B01	Amb	24	75	601
Present day	B01	Amb	24	78	509
Present day	B02	Amb	18	0	15
Present day	B02	Amb	18	3	15
Present day	B02	Amb	18	6	15
Present day	B02	Amb	18	9	15
Present day	B02	Amb	18	12	15
Present day	B02	Amb	18	15	18
Present day	B02	Amb	18	18	22
Present day	B02	Amb	18	21	30
Present day	B02	Amb	18	24	26
Present day	B02	Amb	18	27	45
Present day	B02	Amb	18	30	49
Present day	B02	Amb	18	33	56
Present day	B02	Amb	18	36	60
Present day	B02	Amb	18	39	85
Present day	B02	Amb	24	42	106
Present day	B02	Amb	24	45	182
Present day	B02	Amb	24	48	183
Present day	B02	Amb	24	51	220
Present day	B02	Amb	24	54	279
Present day	B02	Amb	24	57	302
Present day	B02	Amb	24	60	341
Present day	B02	Amb	24	63	403
Present day	B02	Amb	24	66	499
Present day	B02	Amb	24	69	481
Present day	B02	Amb	24	72	400
Present day	B02	Amb	24	75	497
Present day	B02	Amb	24	78	520
Present day	B03	Amb	18	0	15
Present day	B03	Amb	18	3	15
Present day	B03	Amb	18	6	15
Present day	B03	Amb	18	9	15
Present day	B03	Amb	18	12	17
Present day	B03	Amb	18	15	23
Present day	B03	Amb	18	18	27
Present day	B03	Amb	18	21	37
Present day	B03	Amb	18	24	39
Present day	B03	Amb	18	27	55
Present day	B03	Amb	18	30	64
Present day	B03	Amb	18	33	85
Present day	B03	Amb	18	36	104
Present day	B03	Amb	18	39	123
Present day	B03	Amb	24	42	146
Present day	B03	Amb	24	45	176
Present day	B03	Amb	24	48	257
Present day	B03	Amb	24	51	298
Present day	B03	Amb	24	54	327
Present day	B03	Amb	24	57	420
Present day	B03	Amb	24	60	500
Present day	B03	Amb	24	63	514
Present day	B03	Amb	24	66	605
Present day	B03	Amb	24	69	641
Present day	B03	Amb	24	72	586
Present day	B03	Amb	24	75	529
Present day	B03	Amb	24	78	581
RCP8.5 temperature only	B04	Amb	18	0	15
RCP8.5 temperature only	B04	Amb	18	3	16
RCP8.5 temperature only	B04	Amb	18	6	15
RCP8.5 temperature only	B04	Amb	18	9	15
RCP8.5 temperature only	B04	Amb	18	12	15
RCP8.5 temperature only	B04	Amb	18	15	18
RCP8.5 temperature only	B04	Amb	18	18	25
RCP8.5 temperature only	B04	Amb	18	21	27
RCP8.5 temperature only	B04	Amb	18	24	35
RCP8.5 temperature only	B04	Amb	18	27	51
RCP8.5 temperature only	B04	Amb	18	30	64
RCP8.5 temperature only	B04	Amb	18	33	84
RCP8.5 temperature only	B04	Amb	18	36	95
RCP8.5 temperature only	B04	Amb	18	39	112
RCP8.5 temperature only	B04	Amb	30	42	127
RCP8.5 temperature only	B04	Amb	30	45	186
RCP8.5 temperature only	B04	Amb	30	48	250
RCP8.5 temperature only	B04	Amb	30	51	337
RCP8.5 temperature only	B04	Amb	30	54	368
RCP8.5 temperature only	B04	Amb	30	57	431
RCP8.5 temperature only	B04	Amb	30	60	582
RCP8.5 temperature only	B04	Amb	30	63	648
RCP8.5 temperature only	B04	Amb	30	66	668
RCP8.5 temperature only	B04	Amb	30	69	641
RCP8.5 temperature only	B04	Amb	30	72	627
RCP8.5 temperature only	B04	Amb	30	75	699
RCP8.5 temperature only	B04	Amb	30	78	651
RCP8.5 temperature only	B05	Amb	18	0	15
RCP8.5 temperature only	B05	Amb	18	3	15
RCP8.5 temperature only	B05	Amb	18	6	15
RCP8.5 temperature only	B05	Amb	18	9	15
RCP8.5 temperature only	B05	Amb	18	12	17
RCP8.5 temperature only	B05	Amb	18	15	18
RCP8.5 temperature only	B05	Amb	18	18	19
RCP8.5 temperature only	B05	Amb	18	21	29
RCP8.5 temperature only	B05	Amb	18	24	46
RCP8.5 temperature only	B05	Amb	18	27	60
RCP8.5 temperature only	B05	Amb	18	30	75
RCP8.5 temperature only	B05	Amb	18	33	90
RCP8.5 temperature only	B05	Amb	18	36	102
RCP8.5 temperature only	B05	Amb	18	39	130
RCP8.5 temperature only	B05	Amb	30	42	124
RCP8.5 temperature only	B05	Amb	30	45	200
RCP8.5 temperature only	B05	Amb	30	48	315
RCP8.5 temperature only	B05	Amb	30	51	333
RCP8.5 temperature only	B05	Amb	30	54	398
RCP8.5 temperature only	B05	Amb	30	57	488
RCP8.5 temperature only	B05	Amb	30	60	594
RCP8.5 temperature only	B05	Amb	30	63	642
RCP8.5 temperature only	B05	Amb	30	66	702
RCP8.5 temperature only	B05	Amb	30	69	627
RCP8.5 temperature only	B05	Amb	30	72	694
RCP8.5 temperature only	B05	Amb	30	75	710
RCP8.5 temperature only	B05	Amb	30	78	611
RCP8.5 temperature only	B06	Amb	18	0	15
RCP8.5 temperature only	B06	Amb	18	3	15
RCP8.5 temperature only	B06	Amb	18	6	16
RCP8.5 temperature only	B06	Amb	18	9	16
RCP8.5 temperature only	B06	Amb	18	12	18
RCP8.5 temperature only	B06	Amb	18	15	21
RCP8.5 temperature only	B06	Amb	18	18	27
RCP8.5 temperature only	B06	Amb	18	21	40
RCP8.5 temperature only	B06	Amb	18	24	50
RCP8.5 temperature only	B06	Amb	18	27	69
RCP8.5 temperature only	B06	Amb	18	30	79
RCP8.5 temperature only	B06	Amb	18	33	93
RCP8.5 temperature only	B06	Amb	18	36	105
RCP8.5 temperature only	B06	Amb	18	39	151
RCP8.5 temperature only	B06	Amb	30	42	154
RCP8.5 temperature only	B06	Amb	30	45	232
RCP8.5 temperature only	B06	Amb	30	48	325
RCP8.5 temperature only	B06	Amb	30	51	411
RCP8.5 temperature only	B06	Amb	30	54	481
RCP8.5 temperature only	B06	Amb	30	57	510
RCP8.5 temperature only	B06	Amb	30	60	631
RCP8.5 temperature only	B06	Amb	30	63	742
RCP8.5 temperature only	B06	Amb	30	66	772
RCP8.5 temperature only	B06	Amb	30	69	578
RCP8.5 temperature only	B06	Amb	30	72	518
RCP8.5 temperature only	B06	Amb	30	75	570
RCP8.5 temperature only	B06	Amb	30	78	577
RCP8.5 pH only	B07	Fut	18	0	15
RCP8.5 pH only	B07	Fut	18	3	15
RCP8.5 pH only	B07	Fut	18	6	16
RCP8.5 pH only	B07	Fut	18	9	15
RCP8.5 pH only	B07	Fut	18	12	15
RCP8.5 pH only	B07	Fut	18	15	18
RCP8.5 pH only	B07	Fut	18	18	22
RCP8.5 pH only	B07	Fut	18	21	30
RCP8.5 pH only	B07	Fut	18	24	40
RCP8.5 pH only	B07	Fut	18	27	55
RCP8.5 pH only	B07	Fut	18	30	67
RCP8.5 pH only	B07	Fut	18	33	73
RCP8.5 pH only	B07	Fut	18	36	76
RCP8.5 pH only	B07	Fut	18	39	97
RCP8.5 pH only	B07	Fut	24	42	114
RCP8.5 pH only	B07	Fut	24	45	143
RCP8.5 pH only	B07	Fut	24	48	198
RCP8.5 pH only	B07	Fut	24	51	249
RCP8.5 pH only	B07	Fut	24	54	291
RCP8.5 pH only	B07	Fut	24	57	327
RCP8.5 pH only	B07	Fut	24	60	402
RCP8.5 pH only	B07	Fut	24	63	425
RCP8.5 pH only	B07	Fut	24	66	557
RCP8.5 pH only	B07	Fut	24	69	578
RCP8.5 pH only	B07	Fut	24	72	499
RCP8.5 pH only	B07	Fut	24	75	487
RCP8.5 pH only	B07	Fut	24	78	477
RCP8.5 pH only	B08	Fut	18	0	15
RCP8.5 pH only	B08	Fut	18	3	15
RCP8.5 pH only	B08	Fut	18	6	15
RCP8.5 pH only	B08	Fut	18	9	15
RCP8.5 pH only	B08	Fut	18	12	15
RCP8.5 pH only	B08	Fut	18	15	18
RCP8.5 pH only	B08	Fut	18	18	21
RCP8.5 pH only	B08	Fut	18	21	26
RCP8.5 pH only	B08	Fut	18	24	34
RCP8.5 pH only	B08	Fut	18	27	42
RCP8.5 pH only	B08	Fut	18	30	49
RCP8.5 pH only	B08	Fut	18	33	68
RCP8.5 pH only	B08	Fut	18	36	87
RCP8.5 pH only	B08	Fut	18	39	93
RCP8.5 pH only	B08	Fut	24	42	99
RCP8.5 pH only	B08	Fut	24	45	145
RCP8.5 pH only	B08	Fut	24	48	172
RCP8.5 pH only	B08	Fut	24	51	253
RCP8.5 pH only	B08	Fut	24	54	286
RCP8.5 pH only	B08	Fut	24	57	321
RCP8.5 pH only	B08	Fut	24	60	387
RCP8.5 pH only	B08	Fut	24	63	422
RCP8.5 pH only	B08	Fut	24	66	540
RCP8.5 pH only	B08	Fut	24	69	420
RCP8.5 pH only	B08	Fut	24	72	617
RCP8.5 pH only	B08	Fut	24	75	716
RCP8.5 pH only	B08	Fut	24	78	502
RCP8.5 pH only	B09	Fut	18	0	15
RCP8.5 pH only	B09	Fut	18	3	15
RCP8.5 pH only	B09	Fut	18	6	16
RCP8.5 pH only	B09	Fut	18	9	16
RCP8.5 pH only	B09	Fut	18	12	16
RCP8.5 pH only	B09	Fut	18	15	18
RCP8.5 pH only	B09	Fut	18	18	22
RCP8.5 pH only	B09	Fut	18	21	29
RCP8.5 pH only	B09	Fut	18	24	36
RCP8.5 pH only	B09	Fut	18	27	45
RCP8.5 pH only	B09	Fut	18	30	57
RCP8.5 pH only	B09	Fut	18	33	69
RCP8.5 pH only	B09	Fut	18	36	94
RCP8.5 pH only	B09	Fut	18	39	99
RCP8.5 pH only	B09	Fut	24	42	106
RCP8.5 pH only	B09	Fut	24	45	137
RCP8.5 pH only	B09	Fut	24	48	192
RCP8.5 pH only	B09	Fut	24	51	250
RCP8.5 pH only	B09	Fut	24	54	254
RCP8.5 pH only	B09	Fut	24	57	311
RCP8.5 pH only	B09	Fut	24	60	358
RCP8.5 pH only	B09	Fut	24	63	401
RCP8.5 pH only	B09	Fut	24	66	548
RCP8.5 pH only	B09	Fut	24	69	488
RCP8.5 pH only	B09	Fut	24	72	465
RCP8.5 pH only	B09	Fut	24	75	464
RCP8.5 pH only	B09	Fut	24	78	438
RCP8.5 temperature + pH	B10	Fut	18	0	15
RCP8.5 temperature + pH	B10	Fut	18	3	15
RCP8.5 temperature + pH	B10	Fut	18	6	15
RCP8.5 temperature + pH	B10	Fut	18	9	15
RCP8.5 temperature + pH	B10	Fut	18	12	15
RCP8.5 temperature + pH	B10	Fut	18	15	16
RCP8.5 temperature + pH	B10	Fut	18	18	18
RCP8.5 temperature + pH	B10	Fut	18	21	28
RCP8.5 temperature + pH	B10	Fut	18	24	34
RCP8.5 temperature + pH	B10	Fut	18	27	40
RCP8.5 temperature + pH	B10	Fut	18	30	57
RCP8.5 temperature + pH	B10	Fut	18	33	64
RCP8.5 temperature + pH	B10	Fut	18	36	76
RCP8.5 temperature + pH	B10	Fut	18	39	97
RCP8.5 temperature + pH	B10	Fut	30	42	110
RCP8.5 temperature + pH	B10	Fut	30	45	161
RCP8.5 temperature + pH	B10	Fut	30	48	219
RCP8.5 temperature + pH	B10	Fut	30	51	289
RCP8.5 temperature + pH	B10	Fut	30	54	298
RCP8.5 temperature + pH	B10	Fut	30	57	349
RCP8.5 temperature + pH	B10	Fut	30	60	441
RCP8.5 temperature + pH	B10	Fut	30	63	413
RCP8.5 temperature + pH	B10	Fut	30	66	512
RCP8.5 temperature + pH	B10	Fut	30	69	526
RCP8.5 temperature + pH	B10	Fut	30	72	519
RCP8.5 temperature + pH	B10	Fut	30	75	640
RCP8.5 temperature + pH	B10	Fut	30	78	465
RCP8.5 temperature + pH	B11	Fut	18	0	15
RCP8.5 temperature + pH	B11	Fut	18	3	16
RCP8.5 temperature + pH	B11	Fut	18	6	15
RCP8.5 temperature + pH	B11	Fut	18	9	15
RCP8.5 temperature + pH	B11	Fut	18	12	15
RCP8.5 temperature + pH	B11	Fut	18	15	18
RCP8.5 temperature + pH	B11	Fut	18	18	22
RCP8.5 temperature + pH	B11	Fut	18	21	34
RCP8.5 temperature + pH	B11	Fut	18	24	44
RCP8.5 temperature + pH	B11	Fut	18	27	51
RCP8.5 temperature + pH	B11	Fut	18	30	63
RCP8.5 temperature + pH	B11	Fut	18	33	77
RCP8.5 temperature + pH	B11	Fut	18	36	89
RCP8.5 temperature + pH	B11	Fut	18	39	104
RCP8.5 temperature + pH	B11	Fut	30	42	120
RCP8.5 temperature + pH	B11	Fut	30	45	182
RCP8.5 temperature + pH	B11	Fut	30	48	310
RCP8.5 temperature + pH	B11	Fut	30	51	336
RCP8.5 temperature + pH	B11	Fut	30	54	292
RCP8.5 temperature + pH	B11	Fut	30	57	441
RCP8.5 temperature + pH	B11	Fut	30	60	545
RCP8.5 temperature + pH	B11	Fut	30	63	527
RCP8.5 temperature + pH	B11	Fut	30	66	644
RCP8.5 temperature + pH	B11	Fut	30	69	616
RCP8.5 temperature + pH	B11	Fut	30	72	539
RCP8.5 temperature + pH	B11	Fut	30	75	636
RCP8.5 temperature + pH	B11	Fut	30	78	640
RCP8.5 temperature + pH	B12	Fut	18	0	15
RCP8.5 temperature + pH	B12	Fut	18	3	14
RCP8.5 temperature + pH	B12	Fut	18	6	14
RCP8.5 temperature + pH	B12	Fut	18	9	14
RCP8.5 temperature + pH	B12	Fut	18	12	15
RCP8.5 temperature + pH	B12	Fut	18	15	20
RCP8.5 temperature + pH	B12	Fut	18	18	25
RCP8.5 temperature + pH	B12	Fut	18	21	38
RCP8.5 temperature + pH	B12	Fut	18	24	43
RCP8.5 temperature + pH	B12	Fut	18	27	53
RCP8.5 temperature + pH	B12	Fut	18	30	67
RCP8.5 temperature + pH	B12	Fut	18	33	82
RCP8.5 temperature + pH	B12	Fut	18	36	94
RCP8.5 temperature + pH	B12	Fut	18	39	117
RCP8.5 temperature + pH	B12	Fut	30	42	141
RCP8.5 temperature + pH	B12	Fut	30	45	193
RCP8.5 temperature + pH	B12	Fut	30	48	258
RCP8.5 temperature + pH	B12	Fut	30	51	235
RCP8.5 temperature + pH	B12	Fut	30	54	345
RCP8.5 temperature + pH	B12	Fut	30	57	358
RCP8.5 temperature + pH	B12	Fut	30	60	518
RCP8.5 temperature + pH	B12	Fut	30	63	515
RCP8.5 temperature + pH	B12	Fut	30	66	617
RCP8.5 temperature + pH	B12	Fut	30	69	594
RCP8.5 temperature + pH	B12	Fut	30	72	551
RCP8.5 temperature + pH	B12	Fut	30	75	553
RCP8.5 temperature + pH	B12	Fut	30	78	613
