# Supplementary material for: Impact of ocean warming and ocean acidification on asexual reproduction and statolith formation of the symbiotic jellyfish Cotylorhiza tuberculata
Source: PLoS One. 2021 Aug 4;16(8):e0254983. doi: 10.1371/journal.pone.0254983 (PMC8336884; doi:10.1371/journal.pone.0254983)
Supplement: S3 File — This file contains the data of C. tuberculata ephyrae measurements and statolith measurements at different experimental treatments. (XLSX) [file pone.0254983.s003.xlsx]

## Sheet: Statolith analyses
TREATMENT	TEMPERATURE	PCO2	FLASK	EFIRA	DIAMETER (um)	N. Rhopalia	Rhopalia	N. statoliths	Statolith	STL	STW	STV (um3)
Present day	24	Ambient	C1	E01	1766.47	8	R1	21	E1R1	3.54	2.82	18.2849
Present day	24	Ambient	C1	E01	1766.47	8	R1	21	E1R1	4.13	2.16	12.5155
Present day	24	Ambient	C1	E01	1766.47	8	R1	21	E1R1	4.25	2.29	14.4761
Present day	24	Ambient	C1	E01	1766.47	8	R1	21	E1R1	4.26	3.06	25.9086
Present day	24	Ambient	C1	E01	1766.47	8	R1	21	E1R1	4.44	2.89	24.0863
Present day	24	Ambient	C1	E01	1766.47	8	R1	21	E1R1	5.13	2.65	23.3992
Present day	24	Ambient	C1	E01	1766.47	8	R1	21	E1R1	5.44	3.57	45.0326
Present day	24	Ambient	C1	E01	1766.47	8	R1	21	E1R1	5.5	4.36	67.909
Present day	24	Ambient	C1	E01	1766.47	8	R1	21	E1R1	5.7	3.14	36.5028
Present day	24	Ambient	C1	E01	1766.47	8	R1	21	E1R1	7.12	6.46	192.991
Present day	24	Ambient	C1	E01	1766.47	8	R1	21	E1R1	7.36	6.79	220.399
Present day	24	Ambient	C1	E01	1766.47	8	R1	21	E1R1	7.51	6.9	232.236
Present day	24	Ambient	C1	E01	1766.47	8	R1	21	E1R1	7.69	4.61	106.15
Present day	24	Ambient	C1	E01	1766.47	8	R1	21	E1R1	7.8	6.85	237.721
Present day	24	Ambient	C1	E01	1766.47	8	R1	21	E1R1	7.95	6.95	249.418
Present day	24	Ambient	C1	E01	1766.47	8	R1	21	E1R1	8.03	4.7	115.213
Present day	24	Ambient	C1	E01	1766.47	8	R1	21	E1R1	8.04	5.22	142.295
Present day	24	Ambient	C1	E01	1766.47	8	R1	21	E1R1	8.95	7.45	322.647
Present day	24	Ambient	C1	E01	1766.47	8	R1	21	E1R1	9.42	8.13	404.412
Present day	24	Ambient	C1	E01	1766.47	8	R1	21	E1R1	9.59	8.76	477.99
Present day	24	Ambient	C1	E01	1766.47	8	R1	21	E1R1	11.92	7.76	466.221
Present day	24	Ambient	C1	E01	1766.47	8	R2	27	E1R2	3.66	2.89	19.8549
Present day	24	Ambient	C1	E01	1766.47	8	R2	27	E1R2	3.69	2.85	19.4674
Present day	24	Ambient	C1	E01	1766.47	8	R2	27	E1R2	3.79	3.04	22.7498
Present day	24	Ambient	C1	E01	1766.47	8	R2	27	E1R2	4.02	2.01	10.549
Present day	24	Ambient	C1	E01	1766.47	8	R2	27	E1R2	4.26	2.21	13.5141
Present day	24	Ambient	C1	E01	1766.47	8	R2	27	E1R2	4.38	3.23	29.6805
Present day	24	Ambient	C1	E01	1766.47	8	R2	27	E1R2	4.71	3.09	29.2099
Present day	24	Ambient	C1	E01	1766.47	8	R2	27	E1R2	4.75	3.01	27.9524
Present day	24	Ambient	C1	E01	1766.47	8	R2	27	E1R2	5.43	4.19	61.9184
Present day	24	Ambient	C1	E01	1766.47	8	R2	27	E1R2	5.71	3.53	46.2144
Present day	24	Ambient	C1	E01	1766.47	8	R2	27	E1R2	5.84	4.58	79.5675
Present day	24	Ambient	C1	E01	1766.47	8	R2	27	E1R2	6.12	3.87	59.534
Present day	24	Ambient	C1	E01	1766.47	8	R2	27	E1R2	6.28	4.27	74.3716
Present day	24	Ambient	C1	E01	1766.47	8	R2	27	E1R2	7.05	5.17	122.395
Present day	24	Ambient	C1	E01	1766.47	8	R2	27	E1R2	7.46	6.02	175.6
Present day	24	Ambient	C1	E01	1766.47	8	R2	27	E1R2	7.78	4.51	102.784
Present day	24	Ambient	C1	E01	1766.47	8	R2	27	E1R2	7.99	6.48	217.916
Present day	24	Ambient	C1	E01	1766.47	8	R2	27	E1R2	8.22	7.31	285.298
Present day	24	Ambient	C1	E01	1766.47	8	R2	27	E1R2	8.59	5.34	159.099
Present day	24	Ambient	C1	E01	1766.47	8	R2	27	E1R2	8.78	5.13	150.079
Present day	24	Ambient	C1	E01	1766.47	8	R2	27	E1R2	8.96	8.42	412.595
Present day	24	Ambient	C1	E01	1766.47	8	R2	27	E1R2	9.01	7.36	317.01
Present day	24	Ambient	C1	E01	1766.47	8	R2	27	E1R2	9.32	7.02	298.32
Present day	24	Ambient	C1	E01	1766.47	8	R2	27	E1R2	9.74	5.99	226.989
Present day	24	Ambient	C1	E01	1766.47	8	R2	27	E1R2	9.86	7.55	365.059
Present day	24	Ambient	C1	E01	1766.47	8	R2	27	E1R2	10.58	6.6	299.34
Present day	24	Ambient	C1	E01	1766.47	8	R2	27	E1R2	10.78	9.57	641.261
Present day	24	Ambient	C1	E01	1766.47	8	R3	21	E1R3	4.77	3.32	34.1497
Present day	24	Ambient	C1	E01	1766.47	8	R3	21	E1R3	4.94	3.48	38.8577
Present day	24	Ambient	C1	E01	1766.47	8	R3	21	E1R3	5.79	5.17	100.52
Present day	24	Ambient	C1	E01	1766.47	8	R3	21	E1R3	6.22	3.04	37.3361
Present day	24	Ambient	C1	E01	1766.47	8	R3	21	E1R3	6.65	4.53	88.636
Present day	24	Ambient	C1	E01	1766.47	8	R3	21	E1R3	6.99	4.64	97.7474
Present day	24	Ambient	C1	E01	1766.47	8	R3	21	E1R3	7.19	3.48	56.5561
Present day	24	Ambient	C1	E01	1766.47	8	R3	21	E1R3	7.27	5.6	148.082
Present day	24	Ambient	C1	E01	1766.47	8	R3	21	E1R3	7.47	3.36	54.7761
Present day	24	Ambient	C1	E01	1766.47	8	R3	21	E1R3	7.83	6.47	212.893
Present day	24	Ambient	C1	E01	1766.47	8	R3	21	E1R3	8.16	6.6	230.871
Present day	24	Ambient	C1	E01	1766.47	8	R3	21	E1R3	8.39	8.24	370.006
Present day	24	Ambient	C1	E01	1766.47	8	R3	21	E1R3	9.15	8.43	422.346
Present day	24	Ambient	C1	E01	1766.47	8	R3	21	E1R3	9.76	9.58	581.799
Present day	24	Ambient	C1	E01	1766.47	8	R3	21	E1R3	9.94	5.23	176.596
Present day	24	Ambient	C1	E01	1766.47	8	R3	21	E1R3	10.64	6.29	273.423
Present day	24	Ambient	C1	E01	1766.47	8	R3	21	E1R3	10.86	6.28	278.19
Present day	24	Ambient	C1	E01	1766.47	8	R3	21	E1R3	12.05	8.86	614.393
Present day	24	Ambient	C1	E01	1766.47	8	R3	21	E1R3	12.19	7.62	459.733
Present day	24	Ambient	C1	E01	1766.47	8	R3	21	E1R3	13.07	8.82	660.396
Present day	24	Ambient	C1	E01	1766.47	8	R3	21	E1R3	13.34	6.68	386.635
Present day	24	Ambient	C2	E02	1573.82	8	R1	23	E2R1	2.12	1.91	5.02336
Present day	24	Ambient	C2	E02	1573.82	8	R1	23	E2R1	2.63	2.46	10.3376
Present day	24	Ambient	C2	E02	1573.82	8	R1	23	E2R1	2.85	2.09	8.08592
Present day	24	Ambient	C2	E02	1573.82	8	R1	23	E2R1	2.95	1.32	3.33858
Present day	24	Ambient	C2	E02	1573.82	8	R1	23	E2R1	3.38	2.53	14.0524
Present day	24	Ambient	C2	E02	1573.82	8	R1	23	E2R1	3.66	2.08	10.2849
Present day	24	Ambient	C2	E02	1573.82	8	R1	23	E2R1	3.66	3.31	26.0453
Present day	24	Ambient	C2	E02	1573.82	8	R1	23	E2R1	3.72	2.44	14.3852
Present day	24	Ambient	C2	E02	1573.82	8	R1	23	E2R1	3.93	3.58	32.7153
Present day	24	Ambient	C2	E02	1573.82	8	R1	23	E2R1	4.14	3.27	28.7533
Present day	24	Ambient	C2	E02	1573.82	8	R1	23	E2R1	4.16	2.68	19.4068
Present day	24	Ambient	C2	E02	1573.82	8	R1	23	E2R1	4.19	3.34	30.3598
Present day	24	Ambient	C2	E02	1573.82	8	R1	23	E2R1	4.25	2.46	16.7052
Present day	24	Ambient	C2	E02	1573.82	8	R1	23	E2R1	4.38	1.58	7.10199
Present day	24	Ambient	C2	E02	1573.82	8	R1	23	E2R1	4.77	3.67	41.7294
Present day	24	Ambient	C2	E02	1573.82	8	R1	23	E2R1	4.96	2.71	23.6599
Present day	24	Ambient	C2	E02	1573.82	8	R1	23	E2R1	5.34	3.97	54.6656
Present day	24	Ambient	C2	E02	1573.82	8	R1	23	E2R1	5.84	3.38	43.3349
Present day	24	Ambient	C2	E02	1573.82	8	R1	23	E2R1	6.11	4.89	94.8966
Present day	24	Ambient	C2	E02	1573.82	8	R1	23	E2R1	6.2	3.62	52.7717
Present day	24	Ambient	C2	E02	1573.82	8	R1	23	E2R1	6.68	3.5	53.1501
Present day	24	Ambient	C2	E02	1573.82	8	R1	23	E2R1	7.04	5.22	124.596
Present day	24	Ambient	C2	E02	1573.82	8	R1	23	E2R1	10.45	4.22	120.874
Present day	24	Ambient	C2	E02	1573.82	8	R2	24	E2R2	1.94	1.87	4.40633
Present day	24	Ambient	C2	E02	1573.82	8	R2	24	E2R2	2.11	1.56	3.33521
Present day	24	Ambient	C2	E02	1573.82	8	R2	24	E2R2	2.28	1.95	5.63114
Present day	24	Ambient	C2	E02	1573.82	8	R2	24	E2R2	3.38	2.59	14.7268
Present day	24	Ambient	C2	E02	1573.82	8	R2	24	E2R2	3.68	1.58	5.96697
Present day	24	Ambient	C2	E02	1573.82	8	R2	24	E2R2	4.01	1.87	9.10793
Present day	24	Ambient	C2	E02	1573.82	8	R2	24	E2R2	4.03	2.71	19.2236
Present day	24	Ambient	C2	E02	1573.82	8	R2	24	E2R2	4.21	2.85	22.2108
Present day	24	Ambient	C2	E02	1573.82	8	R2	24	E2R2	4.34	2.83	22.5764
Present day	24	Ambient	C2	E02	1573.82	8	R2	24	E2R2	4.49	4.26	52.9246
Present day	24	Ambient	C2	E02	1573.82	8	R2	24	E2R2	4.79	3.04	28.7524
Present day	24	Ambient	C2	E02	1573.82	8	R2	24	E2R2	5.1	3	29.8129
Present day	24	Ambient	C2	E02	1573.82	8	R2	24	E2R2	5.41	3.06	32.9027
Present day	24	Ambient	C2	E02	1573.82	8	R2	24	E2R2	5.58	5.27	100.658
Present day	24	Ambient	C2	E02	1573.82	8	R2	24	E2R2	6.03	2.7	28.552
Present day	24	Ambient	C2	E02	1573.82	8	R2	24	E2R2	6.11	4.51	80.7209
Present day	24	Ambient	C2	E02	1573.82	8	R2	24	E2R2	6.7	4.29	80.0906
Present day	24	Ambient	C2	E02	1573.82	8	R2	24	E2R2	7.6	5.09	127.891
Present day	24	Ambient	C2	E02	1573.82	8	R2	24	E2R2	8.22	8.13	352.894
Present day	24	Ambient	C2	E02	1573.82	8	R2	24	E2R2	8.42	7.55	311.744
Present day	24	Ambient	C2	E02	1573.82	8	R2	24	E2R2	8.46	5.29	153.771
Present day	24	Ambient	C2	E02	1573.82	8	R2	24	E2R2	9.16	5.64	189.254
Present day	24	Ambient	C2	E02	1573.82	8	R2	24	E2R2	10.03	7.24	341.484
Present day	24	Ambient	C2	E02	1573.82	8	R2	24	E2R2	10.11	7.26	346.112
Present day	24	Ambient	C2	E02	1573.82	8	R3	22	E2R3	2.45	2.29	8.34505
Present day	24	Ambient	C2	E02	1573.82	8	R3	22	E2R3	2.54	2.36	9.18861
Present day	24	Ambient	C2	E02	1573.82	8	R3	22	E2R3	2.58	2.5	10.4735
Present day	24	Ambient	C2	E02	1573.82	8	R3	22	E2R3	2.81	2.17	8.59444
Present day	24	Ambient	C2	E02	1573.82	8	R3	22	E2R3	2.82	2.58	12.1922
Present day	24	Ambient	C2	E02	1573.82	8	R3	22	E2R3	3.27	2.14	9.72674
Present day	24	Ambient	C2	E02	1573.82	8	R3	22	E2R3	3.32	1.65	5.87081
Present day	24	Ambient	C2	E02	1573.82	8	R3	22	E2R3	3.57	2.85	18.8343
Present day	24	Ambient	C2	E02	1573.82	8	R3	22	E2R3	3.66	2.46	14.3861
Present day	24	Ambient	C2	E02	1573.82	8	R3	22	E2R3	3.73	2.54	15.6303
Present day	24	Ambient	C2	E02	1573.82	8	R3	22	E2R3	4.06	2.98	23.418
Present day	24	Ambient	C2	E02	1573.82	8	R3	22	E2R3	4.79	2.6	21.0317
Present day	24	Ambient	C2	E02	1573.82	8	R3	22	E2R3	5.43	2.97	31.1103
Present day	24	Ambient	C2	E02	1573.82	8	R3	22	E2R3	5.63	4.03	59.3896
Present day	24	Ambient	C2	E02	1573.82	8	R3	22	E2R3	5.67	3.3	40.1054
Present day	24	Ambient	C2	E02	1573.82	8	R3	22	E2R3	5.97	4.94	94.6281
Present day	24	Ambient	C2	E02	1573.82	8	R3	22	E2R3	6.07	2.82	31.353
Present day	24	Ambient	C2	E02	1573.82	8	R3	22	E2R3	6.23	3.16	40.4068
Present day	24	Ambient	C2	E02	1573.82	8	R3	22	E2R3	6.41	6.34	167.351
Present day	24	Ambient	C2	E02	1573.82	8	R3	22	E2R3	6.57	4.67	93.066
Present day	24	Ambient	C2	E02	1573.82	8	R3	22	E2R3	7.67	2.99	44.5379
Present day	24	Ambient	C2	E02	1573.82	8	R3	22	E2R3	7.92	3.72	71.1874
Present day	24	Ambient	C3	E03	1657.89	8	R1	17	E3R1	3.43	2.5	13.9241
Present day	24	Ambient	C3	E03	1657.89	8	R1	17	E3R1	3.53	2.43	13.5388
Present day	24	Ambient	C3	E03	1657.89	8	R1	17	E3R1	3.74	2.83	19.4552
Present day	24	Ambient	C3	E03	1657.89	8	R1	17	E3R1	3.89	3.74	35.3415
Present day	24	Ambient	C3	E03	1657.89	8	R1	17	E3R1	3.9	2.52	16.0864
Present day	24	Ambient	C3	E03	1657.89	8	R1	17	E3R1	4.4	2.54	18.4379
Present day	24	Ambient	C3	E03	1657.89	8	R1	17	E3R1	5	4.92	78.6126
Present day	24	Ambient	C3	E03	1657.89	8	R1	17	E3R1	5.6	3.39	41.8003
Present day	24	Ambient	C3	E03	1657.89	8	R1	17	E3R1	5.83	3.98	59.9828
Present day	24	Ambient	C3	E03	1657.89	8	R1	17	E3R1	6.25	2.52	25.7794
Present day	24	Ambient	C3	E03	1657.89	8	R1	17	E3R1	6.9	3.84	66.0851
Present day	24	Ambient	C3	E03	1657.89	8	R1	17	E3R1	7.42	3.66	64.5592
Present day	24	Ambient	C3	E03	1657.89	8	R1	17	E3R1	7.68	2.8	39.1083
Present day	24	Ambient	C3	E03	1657.89	8	R1	17	E3R1	7.7	4.86	118.129
Present day	24	Ambient	C3	E03	1657.89	8	R1	17	E3R1	8.06	7.56	299.206
Present day	24	Ambient	C3	E03	1657.89	8	R1	17	E3R1	8.11	3.9	80.1202
Present day	24	Ambient	C3	E03	1657.89	8	R1	17	E3R1	8.17	4.18	92.7185
Present day	24	Ambient	C3	E03	1657.89	8	R2	30	E3R2	2.12	2.04	5.73044
Present day	24	Ambient	C3	E03	1657.89	8	R2	30	E3R2	2.66	2.65	12.1329
Present day	24	Ambient	C3	E03	1657.89	8	R2	30	E3R2	2.7	2.58	11.6733
Present day	24	Ambient	C3	E03	1657.89	8	R2	30	E3R2	2.78	2.63	12.4896
Present day	24	Ambient	C3	E03	1657.89	8	R2	30	E3R2	3.12	2.27	10.4423
Present day	24	Ambient	C3	E03	1657.89	8	R2	30	E3R2	3.15	3	18.4139
Present day	24	Ambient	C3	E03	1657.89	8	R2	30	E3R2	3.26	2.4	12.1964
Present day	24	Ambient	C3	E03	1657.89	8	R2	30	E3R2	3.56	3.51	28.4876
Present day	24	Ambient	C3	E03	1657.89	8	R2	30	E3R2	3.7	1.88	8.49394
Present day	24	Ambient	C3	E03	1657.89	8	R2	30	E3R2	3.74	3.48	29.4186
Present day	24	Ambient	C3	E03	1657.89	8	R2	30	E3R2	3.76	2.75	18.4691
Present day	24	Ambient	C3	E03	1657.89	8	R2	30	E3R2	3.82	2.39	14.1726
Present day	24	Ambient	C3	E03	1657.89	8	R2	30	E3R2	3.92	2.02	10.3892
Present day	24	Ambient	C3	E03	1657.89	8	R2	30	E3R2	4.13	2.96	23.5031
Present day	24	Ambient	C3	E03	1657.89	8	R2	30	E3R2	4.24	2.72	20.3749
Present day	24	Ambient	C3	E03	1657.89	8	R2	30	E3R2	4.32	2.76	21.3744
Present day	24	Ambient	C3	E03	1657.89	8	R2	30	E3R2	4.36	3.04	26.1713
Present day	24	Ambient	C3	E03	1657.89	8	R2	30	E3R2	4.48	3.41	33.836
Present day	24	Ambient	C3	E03	1657.89	8	R2	30	E3R2	4.53	2.38	16.6665
Present day	24	Ambient	C3	E03	1657.89	8	R2	30	E3R2	4.62	3.13	29.3983
Present day	24	Ambient	C3	E03	1657.89	8	R2	30	E3R2	4.72	3.78	43.8044
Present day	24	Ambient	C3	E03	1657.89	8	R2	30	E3R2	4.74	3.11	29.7777
Present day	24	Ambient	C3	E03	1657.89	8	R2	30	E3R2	4.81	3.81	45.351
Present day	24	Ambient	C3	E03	1657.89	8	R2	30	E3R2	4.82	4.69	68.8628
Present day	24	Ambient	C3	E03	1657.89	8	R2	30	E3R2	5.02	3.01	29.5412
Present day	24	Ambient	C3	E03	1657.89	8	R2	30	E3R2	5.26	4.52	69.7999
Present day	24	Ambient	C3	E03	1657.89	8	R2	30	E3R2	6.08	4.02	63.8186
Present day	24	Ambient	C3	E03	1657.89	8	R2	30	E3R2	6.26	4.8	93.6804
Present day	24	Ambient	C3	E03	1657.89	8	R2	30	E3R2	6.36	3.03	37.9258
Present day	24	Ambient	C3	E03	1657.89	8	R2	30	E3R2	12.24	3.75	111.798
Present day	24	Ambient	C3	E03	1657.89	8	R3	13	E3R3	4.02	3.92	40.1227
Present day	24	Ambient	C3	E03	1657.89	8	R3	13	E3R3	4.28	2.92	23.7029
Present day	24	Ambient	C3	E03	1657.89	8	R3	13	E3R3	5	4.06	53.5321
Present day	24	Ambient	C3	E03	1657.89	8	R3	13	E3R3	5.41	3.48	42.5547
Present day	24	Ambient	C3	E03	1657.89	8	R3	13	E3R3	5.43	3.6	45.7085
Present day	24	Ambient	C3	E03	1657.89	8	R3	13	E3R3	5.77	5.04	95.1982
Present day	24	Ambient	C3	E03	1657.89	8	R3	13	E3R3	5.95	4.66	83.9229
Present day	24	Ambient	C3	E03	1657.89	8	R3	13	E3R3	6.19	3.06	37.6466
Present day	24	Ambient	C3	E03	1657.89	8	R3	13	E3R3	6.74	5.45	130.03
Present day	24	Ambient	C3	E03	1657.89	8	R3	13	E3R3	6.77	4.5	89.0442
Present day	24	Ambient	C3	E03	1657.89	8	R3	13	E3R3	7.21	3.65	62.3897
Present day	24	Ambient	C3	E03	1657.89	8	R3	13	E3R3	11.37	4.59	155.589
Present day	24	Ambient	C3	E03	1657.89	8	R3	13	E3R3	12.04	5.5	236.561
Present day	24	Ambient	C4	E04	1983.86	8	R1	33	E4R1	6.03	4.03	63.6091
Present day	24	Ambient	C4	E04	1983.86	8	R1	33	E4R1	6.25	4.79	93.1414
Present day	24	Ambient	C4	E04	1983.86	8	R1	33	E4R1	6.35	4.88	98.2212
Present day	24	Ambient	C4	E04	1983.86	8	R1	33	E4R1	6.65	3.6	55.9782
Present day	24	Ambient	C4	E04	1983.86	8	R1	33	E4R1	6.68	5.72	141.958
Present day	24	Ambient	C4	E04	1983.86	8	R1	33	E4R1	6.77	5.1	114.372
Present day	24	Ambient	C4	E04	1983.86	8	R1	33	E4R1	6.93	5.11	117.535
Present day	24	Ambient	C4	E04	1983.86	8	R1	33	E4R1	7.11	5.85	158.042
Present day	24	Ambient	C4	E04	1983.86	8	R1	33	E4R1	7.27	5.06	120.9
Present day	24	Ambient	C4	E04	1983.86	8	R1	33	E4R1	7.31	5.38	137.428
Present day	24	Ambient	C4	E04	1983.86	8	R1	33	E4R1	7.4	5.1	125.016
Present day	24	Ambient	C4	E04	1983.86	8	R1	33	E4R1	7.53	5.84	166.806
Present day	24	Ambient	C4	E04	1983.86	8	R1	33	E4R1	7.94	5.99	185.04
Present day	24	Ambient	C4	E04	1983.86	8	R1	33	E4R1	8.01	5.12	136.384
Present day	24	Ambient	C4	E04	1983.86	8	R1	33	E4R1	8.02	6.98	253.792
Present day	24	Ambient	C4	E04	1983.86	8	R1	33	E4R1	8.04	7.39	285.192
Present day	24	Ambient	C4	E04	1983.86	8	R1	33	E4R1	8.17	6.35	213.974
Present day	24	Ambient	C4	E04	1983.86	8	R1	33	E4R1	8.23	6.98	260.437
Present day	24	Ambient	C4	E04	1983.86	8	R1	33	E4R1	8.68	5.22	153.622
Present day	24	Ambient	C4	E04	1983.86	8	R1	33	E4R1	8.82	6.6	249.545
Present day	24	Ambient	C4	E04	1983.86	8	R1	33	E4R1	8.86	6.49	242.39
Present day	24	Ambient	C4	E04	1983.86	8	R1	33	E4R1	8.98	5.84	198.927
Present day	24	Ambient	C4	E04	1983.86	8	R1	33	E4R1	9.14	6.05	217.295
Present day	24	Ambient	C4	E04	1983.86	8	R1	33	E4R1	9.36	3.81	88.2506
Present day	24	Ambient	C4	E04	1983.86	8	R1	33	E4R1	9.38	6.68	271.861
Present day	24	Ambient	C4	E04	1983.86	8	R1	33	E4R1	9.72	8.42	447.592
Present day	24	Ambient	C4	E04	1983.86	8	R1	33	E4R1	9.83	8.02	410.671
Present day	24	Ambient	C4	E04	1983.86	8	R1	33	E4R1	9.93	6.85	302.637
Present day	24	Ambient	C4	E04	1983.86	8	R1	33	E4R1	10.19	8.04	427.837
Present day	24	Ambient	C4	E04	1983.86	8	R1	33	E4R1	10.21	8.96	532.395
Present day	24	Ambient	C4	E04	1983.86	8	R1	33	E4R1	12.01	4.63	167.223
Present day	24	Ambient	C4	E04	1983.86	8	R1	33	E4R1	12.07	9.33	682.437
Present day	24	Ambient	C4	E04	1983.86	8	R1	33	E4R1	12.24	7.79	482.445
Present day	24	Ambient	C4	E04	1983.86	8	R2	39	E4R2	4.2	4.02	44.0852
Present day	24	Ambient	C4	E04	1983.86	8	R2	39	E4R2	4.66	3.48	36.6553
Present day	24	Ambient	C4	E04	1983.86	8	R2	39	E4R2	5.34	4.8	79.9127
Present day	24	Ambient	C4	E04	1983.86	8	R2	39	E4R2	5.54	4.22	64.0806
Present day	24	Ambient	C4	E04	1983.86	8	R2	39	E4R2	5.58	4.14	62.1193
Present day	24	Ambient	C4	E04	1983.86	8	R2	39	E4R2	5.77	2.99	33.505
Present day	24	Ambient	C4	E04	1983.86	8	R2	39	E4R2	5.81	4.36	71.7366
Present day	24	Ambient	C4	E04	1983.86	8	R2	39	E4R2	5.99	3.99	61.939
Present day	24	Ambient	C4	E04	1983.86	8	R2	39	E4R2	6.3	5.87	140.997
Present day	24	Ambient	C4	E04	1983.86	8	R2	39	E4R2	6.36	4.75	93.2044
Present day	24	Ambient	C4	E04	1983.86	8	R2	39	E4R2	6.43	5.46	124.505
Present day	24	Ambient	C4	E04	1983.86	8	R2	39	E4R2	6.47	6.42	173.207
Present day	24	Ambient	C4	E04	1983.86	8	R2	39	E4R2	6.97	6.6	197.203
Present day	24	Ambient	C4	E04	1983.86	8	R2	39	E4R2	7.04	6.28	180.337
Present day	24	Ambient	C4	E04	1983.86	8	R2	39	E4R2	7.05	6.28	180.593
Present day	24	Ambient	C4	E04	1983.86	8	R2	39	E4R2	7.14	6.21	178.844
Present day	24	Ambient	C4	E04	1983.86	8	R2	39	E4R2	7.3	6.91	226.397
Present day	24	Ambient	C4	E04	1983.86	8	R2	39	E4R2	7.55	6.95	236.869
Present day	24	Ambient	C4	E04	1983.86	8	R2	39	E4R2	7.55	6.78	225.423
Present day	24	Ambient	C4	E04	1983.86	8	R2	39	E4R2	7.69	5.39	145.109
Present day	24	Ambient	C4	E04	1983.86	8	R2	39	E4R2	7.83	7.02	250.627
Present day	24	Ambient	C4	E04	1983.86	8	R2	39	E4R2	8.26	7.24	281.222
Present day	24	Ambient	C4	E04	1983.86	8	R2	39	E4R2	8.36	8.09	355.382
Present day	24	Ambient	C4	E04	1983.86	8	R2	39	E4R2	8.46	7.5	309.09
Present day	24	Ambient	C4	E04	1983.86	8	R2	39	E4R2	8.46	6.71	247.404
Present day	24	Ambient	C4	E04	1983.86	8	R2	39	E4R2	8.46	6.25	214.646
Present day	24	Ambient	C4	E04	1983.86	8	R2	39	E4R2	8.76	7.86	351.513
Present day	24	Ambient	C4	E04	1983.86	8	R2	39	E4R2	8.77	6.89	270.414
Present day	24	Ambient	C4	E04	1983.86	8	R2	39	E4R2	8.85	6.47	240.627
Present day	24	Ambient	C4	E04	1983.86	8	R2	39	E4R2	8.88	4.39	111.156
Present day	24	Ambient	C4	E04	1983.86	8	R2	39	E4R2	9.59	8.84	486.76
Present day	24	Ambient	C4	E04	1983.86	8	R2	39	E4R2	9.63	7.54	355.599
Present day	24	Ambient	C4	E04	1983.86	8	R2	39	E4R2	9.73	4.59	133.147
Present day	24	Ambient	C4	E04	1983.86	8	R2	39	E4R2	9.76	9.42	562.527
Present day	24	Ambient	C4	E04	1983.86	8	R2	39	E4R2	10.27	7.19	344.842
Present day	24	Ambient	C4	E04	1983.86	8	R2	39	E4R2	11.31	9.07	604.323
Present day	24	Ambient	C4	E04	1983.86	8	R2	39	E4R2	11.93	8.39	545.452
Present day	24	Ambient	C4	E04	1983.86	8	R2	39	E4R2	11.99	8.05	504.665
Present day	24	Ambient	C4	E04	1983.86	8	R2	39	E4R2	12.02	7.28	413.77
Present day	24	Ambient	C4	E04	1983.86	8	R3	43	E4R3	3.71	2.52	15.3027
Present day	24	Ambient	C4	E04	1983.86	8	R3	43	E4R3	4.07	2.66	18.7046
Present day	24	Ambient	C4	E04	1983.86	8	R3	43	E4R3	4.21	3.88	41.1659
Present day	24	Ambient	C4	E04	1983.86	8	R3	43	E4R3	4.39	2.59	19.1274
Present day	24	Ambient	C4	E04	1983.86	8	R3	43	E4R3	5.02	4.01	52.4305
Present day	24	Ambient	C4	E04	1983.86	8	R3	43	E4R3	5.17	4.41	65.307
Present day	24	Ambient	C4	E04	1983.86	8	R3	43	E4R3	5.41	5.3	98.7054
Present day	24	Ambient	C4	E04	1983.86	8	R3	43	E4R3	5.47	5.16	94.5973
Present day	24	Ambient	C4	E04	1983.86	8	R3	43	E4R3	5.52	5.34	102.238
Present day	24	Ambient	C4	E04	1983.86	8	R3	43	E4R3	5.57	5.46	107.853
Present day	24	Ambient	C4	E04	1983.86	8	R3	43	E4R3	5.58	3.58	46.4507
Present day	24	Ambient	C4	E04	1983.86	8	R3	43	E4R3	6.31	4.08	68.2247
Present day	24	Ambient	C4	E04	1983.86	8	R3	43	E4R3	6.41	4.54	85.8147
Present day	24	Ambient	C4	E04	1983.86	8	R3	43	E4R3	6.43	4.59	87.989
Present day	24	Ambient	C4	E04	1983.86	8	R3	43	E4R3	6.51	3.58	54.1925
Present day	24	Ambient	C4	E04	1983.86	8	R3	43	E4R3	6.78	5.69	142.576
Present day	24	Ambient	C4	E04	1983.86	8	R3	43	E4R3	6.96	6.71	203.538
Present day	24	Ambient	C4	E04	1983.86	8	R3	43	E4R3	7.17	6.87	219.798
Present day	24	Ambient	C4	E04	1983.86	8	R3	43	E4R3	7.4	6.23	186.552
Present day	24	Ambient	C4	E04	1983.86	8	R3	43	E4R3	7.51	6.56	209.913
Present day	24	Ambient	C4	E04	1983.86	8	R3	43	E4R3	7.53	4.89	116.951
Present day	24	Ambient	C4	E04	1983.86	8	R3	43	E4R3	7.55	5.58	152.689
Present day	24	Ambient	C4	E04	1983.86	8	R3	43	E4R3	7.6	5.99	177.117
Present day	24	Ambient	C4	E04	1983.86	8	R3	43	E4R3	7.6	5.93	173.586
Present day	24	Ambient	C4	E04	1983.86	8	R3	43	E4R3	7.72	4.75	113.135
Present day	24	Ambient	C4	E04	1983.86	8	R3	43	E4R3	7.74	5.65	160.483
Present day	24	Ambient	C4	E04	1983.86	8	R3	43	E4R3	7.78	7.38	275.223
Present day	24	Ambient	C4	E04	1983.86	8	R3	43	E4R3	7.9	4.78	117.24
Present day	24	Ambient	C4	E04	1983.86	8	R3	43	E4R3	7.99	6.16	196.925
Present day	24	Ambient	C4	E04	1983.86	8	R3	43	E4R3	8.04	7.56	298.464
Present day	24	Ambient	C4	E04	1983.86	8	R3	43	E4R3	8.1	7.3	280.364
Present day	24	Ambient	C4	E04	1983.86	8	R3	43	E4R3	8.18	7.19	274.665
Present day	24	Ambient	C4	E04	1983.86	8	R3	43	E4R3	8.58	6.83	259.968
Present day	24	Ambient	C4	E04	1983.86	8	R3	43	E4R3	8.63	7.88	348.061
Present day	24	Ambient	C4	E04	1983.86	8	R3	43	E4R3	8.85	8.61	426.129
Present day	24	Ambient	C4	E04	1983.86	8	R3	43	E4R3	8.94	7.59	334.513
Present day	24	Ambient	C4	E04	1983.86	8	R3	43	E4R3	9.2	9.14	499.197
Present day	24	Ambient	C4	E04	1983.86	8	R3	43	E4R3	9.58	5.77	207.161
Present day	24	Ambient	C4	E04	1983.86	8	R3	43	E4R3	10.09	9.49	590.222
Present day	24	Ambient	C4	E04	1983.86	8	R3	43	E4R3	10.17	9.16	554.248
Present day	24	Ambient	C4	E04	1983.86	8	R3	43	E4R3	10.82	10.19	729.739
Present day	24	Ambient	C4	E04	1983.86	8	R3	43	E4R3	11.85	9.51	696.099
Present day	24	Ambient	C4	E04	1983.86	8	R3	43	E4R3	11.98	10.6	874.3
Temperature only	30	Ambient	F4	E07	2037.57	8	R1	35	E07R1	4.42	3.37	32.6042
Temperature only	30	Ambient	F4	E07	2037.57	8	R1	35	E07R1	5.39	4.46	69.6387
Temperature only	30	Ambient	F4	E07	2037.57	8	R1	35	E07R1	6.27	5.52	124.09
Temperature only	30	Ambient	F4	E07	2037.57	8	R1	35	E07R1	6.7	6.11	162.461
Temperature only	30	Ambient	F4	E07	2037.57	8	R1	35	E07R1	6.88	3.49	54.4291
Temperature only	30	Ambient	F4	E07	2037.57	8	R1	35	E07R1	7.05	4.61	97.3157
Temperature only	30	Ambient	F4	E07	2037.57	8	R1	35	E07R1	7.31	6.7	213.137
Temperature only	30	Ambient	F4	E07	2037.57	8	R1	35	E07R1	7.69	6.09	185.248
Temperature only	30	Ambient	F4	E07	2037.57	8	R1	35	E07R1	8.23	5.17	142.88
Temperature only	30	Ambient	F4	E07	2037.57	8	R1	35	E07R1	8.46	5.79	184.213
Temperature only	30	Ambient	F4	E07	2037.57	8	R1	35	E07R1	8.58	5.96	197.957
Temperature only	30	Ambient	F4	E07	2037.57	8	R1	35	E07R1	8.86	6.85	270.027
Temperature only	30	Ambient	F4	E07	2037.57	8	R1	35	E07R1	8.88	6.68	257.37
Temperature only	30	Ambient	F4	E07	2037.57	8	R1	35	E07R1	8.97	6.57	251.487
Temperature only	30	Ambient	F4	E07	2037.57	8	R1	35	E07R1	8.99	4.87	138.487
Temperature only	30	Ambient	F4	E07	2037.57	8	R1	35	E07R1	9.06	6.14	221.849
Temperature only	30	Ambient	F4	E07	2037.57	8	R1	35	E07R1	9.29	5.89	209.333
Temperature only	30	Ambient	F4	E07	2037.57	8	R1	35	E07R1	9.63	6.07	230.46
Temperature only	30	Ambient	F4	E07	2037.57	8	R1	35	E07R1	9.65	8.08	409.206
Temperature only	30	Ambient	F4	E07	2037.57	8	R1	35	E07R1	10.2	9.1	548.624
Temperature only	30	Ambient	F4	E07	2037.57	8	R1	35	E07R1	10.22	7.06	330.866
Temperature only	30	Ambient	F4	E07	2037.57	8	R1	35	E07R1	10.29	7.07	334.077
Temperature only	30	Ambient	F4	E07	2037.57	8	R1	35	E07R1	10.46	5.46	202.539
Temperature only	30	Ambient	F4	E07	2037.57	8	R1	35	E07R1	10.69	6.12	260.059
Temperature only	30	Ambient	F4	E07	2037.57	8	R1	35	E07R1	10.72	8.44	495.988
Temperature only	30	Ambient	F4	E07	2037.57	8	R1	35	E07R1	10.87	9.08	582.094
Temperature only	30	Ambient	F4	E07	2037.57	8	R1	35	E07R1	11.04	5.34	204.477
Temperature only	30	Ambient	F4	E07	2037.57	8	R1	35	E07R1	11.44	7.06	370.363
Temperature only	30	Ambient	F4	E07	2037.57	8	R1	35	E07R1	11.61	9.42	669.154
Temperature only	30	Ambient	F4	E07	2037.57	8	R1	35	E07R1	11.71	7	372.688
Temperature only	30	Ambient	F4	E07	2037.57	8	R1	35	E07R1	12.04	8.97	629.221
Temperature only	30	Ambient	F4	E07	2037.57	8	R1	35	E07R1	12.05	8.17	522.424
Temperature only	30	Ambient	F4	E07	2037.57	8	R1	35	E07R1	12.19	6.91	378.052
Temperature only	30	Ambient	F4	E07	2037.57	8	R1	35	E07R1	12.23	5.6	249.112
Temperature only	30	Ambient	F4	E07	2037.57	8	R1	35	E07R1	12.8	12.45	1288.67
Temperature only	30	Ambient	F4	E07	2037.57	8	R2	30	E07R2	3.81	2.46	14.9757
Temperature only	30	Ambient	F4	E07	2037.57	8	R2	30	E07R2	4.77	2.93	26.5978
Temperature only	30	Ambient	F4	E07	2037.57	8	R2	30	E07R2	4.83	3.99	49.9442
Temperature only	30	Ambient	F4	E07	2037.57	8	R2	30	E07R2	5.09	4.17	57.4886
Temperature only	30	Ambient	F4	E07	2037.57	8	R2	30	E07R2	6.9	6.07	165.127
Temperature only	30	Ambient	F4	E07	2037.57	8	R2	30	E07R2	7.44	5.52	147.246
Temperature only	30	Ambient	F4	E07	2037.57	8	R2	30	E07R2	8.1	5.75	173.945
Temperature only	30	Ambient	F4	E07	2037.57	8	R2	30	E07R2	8.41	5.8	183.757
Temperature only	30	Ambient	F4	E07	2037.57	8	R2	30	E07R2	8.5	7.84	339.346
Temperature only	30	Ambient	F4	E07	2037.57	8	R2	30	E07R2	8.65	6.87	265.168
Temperature only	30	Ambient	F4	E07	2037.57	8	R2	30	E07R2	8.68	4.92	136.471
Temperature only	30	Ambient	F4	E07	2037.57	8	R2	30	E07R2	8.91	7.76	348.492
Temperature only	30	Ambient	F4	E07	2037.57	8	R2	30	E07R2	8.97	8	372.876
Temperature only	30	Ambient	F4	E07	2037.57	8	R2	30	E07R2	9.16	6.79	274.301
Temperature only	30	Ambient	F4	E07	2037.57	8	R2	30	E07R2	9.33	7.54	344.521
Temperature only	30	Ambient	F4	E07	2037.57	8	R2	30	E07R2	9.43	7.39	334.497
Temperature only	30	Ambient	F4	E07	2037.57	8	R2	30	E07R2	9.68	5.35	179.96
Temperature only	30	Ambient	F4	E07	2037.57	8	R2	30	E07R2	9.81	7.81	388.654
Temperature only	30	Ambient	F4	E07	2037.57	8	R2	30	E07R2	9.9	9.04	525.489
Temperature only	30	Ambient	F4	E07	2037.57	8	R2	30	E07R2	9.94	8.06	419.419
Temperature only	30	Ambient	F4	E07	2037.57	8	R2	30	E07R2	10.09	8.02	421.533
Temperature only	30	Ambient	F4	E07	2037.57	8	R2	30	E07R2	10.15	5.94	232.611
Temperature only	30	Ambient	F4	E07	2037.57	8	R2	30	E07R2	10.31	6.3	265.786
Temperature only	30	Ambient	F4	E07	2037.57	8	R2	30	E07R2	10.51	6.75	311.03
Temperature only	30	Ambient	F4	E07	2037.57	8	R2	30	E07R2	10.61	8.37	482.79
Temperature only	30	Ambient	F4	E07	2037.57	8	R2	30	E07R2	10.81	5.61	220.975
Temperature only	30	Ambient	F4	E07	2037.57	8	R2	30	E07R2	11.8	9.34	668.602
Temperature only	30	Ambient	F4	E07	2037.57	8	R2	30	E07R2	11.89	7.92	484.422
Temperature only	30	Ambient	F4	E07	2037.57	8	R2	30	E07R2	12.77	7.27	438.381
Temperature only	30	Ambient	F4	E07	2037.57	8	R2	30	E07R2	16.62	6.99	527.445
Temperature only	30	Ambient	F4	E07	2037.57	8	R3	34	E07R3	4.36	2.69	20.4919
Temperature only	30	Ambient	F4	E07	2037.57	8	R3	34	E07R3	5.55	3.94	55.96
Temperature only	30	Ambient	F4	E07	2037.57	8	R3	34	E07R3	5.76	3.85	55.4544
Temperature only	30	Ambient	F4	E07	2037.57	8	R3	34	E07R3	6.79	3.23	46.0115
Temperature only	30	Ambient	F4	E07	2037.57	8	R3	34	E07R3	7.07	5.34	130.946
Temperature only	30	Ambient	F4	E07	2037.57	8	R3	34	E07R3	7.29	6.64	208.764
Temperature only	30	Ambient	F4	E07	2037.57	8	R3	34	E07R3	7.97	6.51	219.388
Temperature only	30	Ambient	F4	E07	2037.57	8	R3	34	E07R3	7.97	4.73	115.817
Temperature only	30	Ambient	F4	E07	2037.57	8	R3	34	E07R3	8.16	3.84	78.1528
Temperature only	30	Ambient	F4	E07	2037.57	8	R3	34	E07R3	8.27	6.18	205.151
Temperature only	30	Ambient	F4	E07	2037.57	8	R3	34	E07R3	8.33	3.42	63.2833
Temperature only	30	Ambient	F4	E07	2037.57	8	R3	34	E07R3	8.39	5.77	181.428
Temperature only	30	Ambient	F4	E07	2037.57	8	R3	34	E07R3	8.44	5.95	194.074
Temperature only	30	Ambient	F4	E07	2037.57	8	R3	34	E07R3	8.73	6.6	246.998
Temperature only	30	Ambient	F4	E07	2037.57	8	R3	34	E07R3	8.73	4.92	137.258
Temperature only	30	Ambient	F4	E07	2037.57	8	R3	34	E07R3	9.01	8.55	427.808
Temperature only	30	Ambient	F4	E07	2037.57	8	R3	34	E07R3	9.04	8.5	424.227
Temperature only	30	Ambient	F4	E07	2037.57	8	R3	34	E07R3	9.08	9	477.708
Temperature only	30	Ambient	F4	E07	2037.57	8	R3	34	E07R3	9.21	9.15	500.834
Temperature only	30	Ambient	F4	E07	2037.57	8	R3	34	E07R3	9.71	7.21	327.855
Temperature only	30	Ambient	F4	E07	2037.57	8	R3	34	E07R3	9.89	6.89	304.949
Temperature only	30	Ambient	F4	E07	2037.57	8	R3	34	E07R3	9.97	3.95	101.037
Temperature only	30	Ambient	F4	E07	2037.57	8	R3	34	E07R3	10.12	9.51	594.475
Temperature only	30	Ambient	F4	E07	2037.57	8	R3	34	E07R3	10.14	4.51	133.962
Temperature only	30	Ambient	F4	E07	2037.57	8	R3	34	E07R3	10.17	8.58	486.281
Temperature only	30	Ambient	F4	E07	2037.57	8	R3	34	E07R3	10.18	8.57	485.625
Temperature only	30	Ambient	F4	E07	2037.57	8	R3	34	E07R3	10.24	8.11	437.455
Temperature only	30	Ambient	F4	E07	2037.57	8	R3	34	E07R3	10.35	9.43	597.8
Temperature only	30	Ambient	F4	E07	2037.57	8	R3	34	E07R3	10.46	9.89	664.532
Temperature only	30	Ambient	F4	E07	2037.57	8	R3	34	E07R3	10.53	8.08	446.522
Temperature only	30	Ambient	F4	E07	2037.57	8	R3	34	E07R3	10.77	6.65	309.351
Temperature only	30	Ambient	F4	E07	2037.57	8	R3	34	E07R3	10.77	6.55	300.117
Temperature only	30	Ambient	F4	E07	2037.57	8	R3	34	E07R3	12.05	7.06	390.111
Temperature only	30	Ambient	F4	E07	2037.57	8	R3	34	E07R3	13.68	6.53	378.882
Temperature only	30	Ambient	F4	E08	1923.28	8	R1	36	E08R1	3.73	2.82	19.2663
Temperature only	30	Ambient	F4	E08	1923.28	8	R1	36	E08R1	4.63	4.28	55.0884
Temperature only	30	Ambient	F4	E08	1923.28	8	R1	36	E08R1	5.01	3.88	48.9884
Temperature only	30	Ambient	F4	E08	1923.28	8	R1	36	E08R1	5.22	4.4	65.6399
Temperature only	30	Ambient	F4	E08	1923.28	8	R1	36	E08R1	5.25	4.13	58.1636
Temperature only	30	Ambient	F4	E08	1923.28	8	R1	36	E08R1	5.54	4.7	79.4872
Temperature only	30	Ambient	F4	E08	1923.28	8	R1	36	E08R1	5.59	4.69	79.8637
Temperature only	30	Ambient	F4	E08	1923.28	8	R1	36	E08R1	5.74	5.26	103.151
Temperature only	30	Ambient	F4	E08	1923.28	8	R1	36	E08R1	5.77	5.37	108.073
Temperature only	30	Ambient	F4	E08	1923.28	8	R1	36	E08R1	5.79	3.49	45.8059
Temperature only	30	Ambient	F4	E08	1923.28	8	R1	36	E08R1	6.02	3.62	51.2396
Temperature only	30	Ambient	F4	E08	1923.28	8	R1	36	E08R1	6.12	3.25	41.9865
Temperature only	30	Ambient	F4	E08	1923.28	8	R1	36	E08R1	6.33	4.16	71.1512
Temperature only	30	Ambient	F4	E08	1923.28	8	R1	36	E08R1	6.37	3.39	47.5478
Temperature only	30	Ambient	F4	E08	1923.28	8	R1	36	E08R1	6.66	3.68	58.5817
Temperature only	30	Ambient	F4	E08	1923.28	8	R1	36	E08R1	6.68	3.33	48.1124
Temperature only	30	Ambient	F4	E08	1923.28	8	R1	36	E08R1	6.87	4.66	96.8993
Temperature only	30	Ambient	F4	E08	1923.28	8	R1	36	E08R1	6.9	6.68	199.983
Temperature only	30	Ambient	F4	E08	1923.28	8	R1	36	E08R1	7.01	5.09	117.963
Temperature only	30	Ambient	F4	E08	1923.28	8	R1	36	E08R1	7.05	3.86	68.2269
Temperature only	30	Ambient	F4	E08	1923.28	8	R1	36	E08R1	7.23	5.68	151.505
Temperature only	30	Ambient	F4	E08	1923.28	8	R1	36	E08R1	7.37	4.22	85.248
Temperature only	30	Ambient	F4	E08	1923.28	8	R1	36	E08R1	7.51	7.34	262.799
Temperature only	30	Ambient	F4	E08	1923.28	8	R1	36	E08R1	7.62	6.29	195.816
Temperature only	30	Ambient	F4	E08	1923.28	8	R1	36	E08R1	7.81	5.05	129.368
Temperature only	30	Ambient	F4	E08	1923.28	8	R1	36	E08R1	7.92	7.09	258.589
Temperature only	30	Ambient	F4	E08	1923.28	8	R1	36	E08R1	8.55	6.95	268.243
Temperature only	30	Ambient	F4	E08	1923.28	8	R1	36	E08R1	8.8	8.68	430.64
Temperature only	30	Ambient	F4	E08	1923.28	8	R1	36	E08R1	8.94	5.29	162.495
Temperature only	30	Ambient	F4	E08	1923.28	8	R1	36	E08R1	9.1	7.15	302.166
Temperature only	30	Ambient	F4	E08	1923.28	8	R1	36	E08R1	9.13	9.07	487.84
Temperature only	30	Ambient	F4	E08	1923.28	8	R1	36	E08R1	9.24	6.37	243.525
Temperature only	30	Ambient	F4	E08	1923.28	8	R1	36	E08R1	9.24	6.98	292.398
Temperature only	30	Ambient	F4	E08	1923.28	8	R1	36	E08R1	9.63	6.8	289.225
Temperature only	30	Ambient	F4	E08	1923.28	8	R1	36	E08R1	10.33	7.08	336.325
Temperature only	30	Ambient	F4	E08	1923.28	8	R1	36	E08R1	11.52	9.97	743.763
Temperature only	30	Ambient	F4	E08	1923.28	8	R2	30	E08R2	3.9	2.64	17.6549
Temperature only	30	Ambient	F4	E08	1923.28	8	R2	30	E08R2	4.05	3.51	32.4087
Temperature only	30	Ambient	F4	E08	1923.28	8	R2	30	E08R2	4.61	4.07	49.6
Temperature only	30	Ambient	F4	E08	1923.28	8	R2	30	E08R2	4.74	2.94	26.6112
Temperature only	30	Ambient	F4	E08	1923.28	8	R2	30	E08R2	5.12	4.02	53.742
Temperature only	30	Ambient	F4	E08	1923.28	8	R2	30	E08R2	5.28	4.62	73.1998
Temperature only	30	Ambient	F4	E08	1923.28	8	R2	30	E08R2	5.45	5.31	99.8108
Temperature only	30	Ambient	F4	E08	1923.28	8	R2	30	E08R2	5.61	5	91.095
Temperature only	30	Ambient	F4	E08	1923.28	8	R2	30	E08R2	5.61	4.36	69.2672
Temperature only	30	Ambient	F4	E08	1923.28	8	R2	30	E08R2	5.78	4.61	79.7851
Temperature only	30	Ambient	F4	E08	1923.28	8	R2	30	E08R2	5.84	5.23	103.755
Temperature only	30	Ambient	F4	E08	1923.28	8	R2	30	E08R2	6.02	5.34	111.499
Temperature only	30	Ambient	F4	E08	1923.28	8	R2	30	E08R2	6.07	4.68	86.352
Temperature only	30	Ambient	F4	E08	1923.28	8	R2	30	E08R2	6.23	4.54	83.4049
Temperature only	30	Ambient	F4	E08	1923.28	8	R2	30	E08R2	6.44	5.6	131.176
Temperature only	30	Ambient	F4	E08	1923.28	8	R2	30	E08R2	6.92	5.21	122.004
Temperature only	30	Ambient	F4	E08	1923.28	8	R2	30	E08R2	7.35	6.24	185.887
Temperature only	30	Ambient	F4	E08	1923.28	8	R2	30	E08R2	7.88	3.66	68.5615
Temperature only	30	Ambient	F4	E08	1923.28	8	R2	30	E08R2	8	5.19	139.964
Temperature only	30	Ambient	F4	E08	1923.28	8	R2	30	E08R2	8.14	5.69	171.175
Temperature only	30	Ambient	F4	E08	1923.28	8	R2	30	E08R2	8.18	6.65	234.957
Temperature only	30	Ambient	F4	E08	1923.28	8	R2	30	E08R2	8.25	4.67	116.864
Temperature only	30	Ambient	F4	E08	1923.28	8	R2	30	E08R2	8.32	7.66	317.083
Temperature only	30	Ambient	F4	E08	1923.28	8	R2	30	E08R2	8.56	4.5	112.588
Temperature only	30	Ambient	F4	E08	1923.28	8	R2	30	E08R2	9.03	5.35	167.875
Temperature only	30	Ambient	F4	E08	1923.28	8	R2	30	E08R2	9.15	5.35	170.106
Temperature only	30	Ambient	F4	E08	1923.28	8	R2	30	E08R2	9.41	5.32	172.984
Temperature only	30	Ambient	F4	E08	1923.28	8	R2	30	E08R2	9.47	7.97	390.714
Temperature only	30	Ambient	F4	E08	1923.28	8	R2	30	E08R2	11.29	4.68	160.612
Temperature only	30	Ambient	F4	E08	1923.28	8	R2	30	E08R2	12.94	6.32	335.707
Temperature only	30	Ambient	F4	E08	1923.28	8	R3	33	E08R3	4.3	3.72	38.6497
Temperature only	30	Ambient	F4	E08	1923.28	8	R3	33	E08R3	4.36	4.28	51.8759
Temperature only	30	Ambient	F4	E08	1923.28	8	R3	33	E08R3	4.92	3.06	29.9226
Temperature only	30	Ambient	F4	E08	1923.28	8	R3	33	E08R3	4.93	3.65	42.6604
Temperature only	30	Ambient	F4	E08	1923.28	8	R3	33	E08R3	4.96	3.94	50.0111
Temperature only	30	Ambient	F4	E08	1923.28	8	R3	33	E08R3	5.02	3.85	48.33
Temperature only	30	Ambient	F4	E08	1923.28	8	R3	33	E08R3	5.41	4.59	74.0312
Temperature only	30	Ambient	F4	E08	1923.28	8	R3	33	E08R3	5.42	3.72	48.7166
Temperature only	30	Ambient	F4	E08	1923.28	8	R3	33	E08R3	5.72	5.38	107.536
Temperature only	30	Ambient	F4	E08	1923.28	8	R3	33	E08R3	5.76	5.38	108.288
Temperature only	30	Ambient	F4	E08	1923.28	8	R3	33	E08R3	5.77	3.54	46.965
Temperature only	30	Ambient	F4	E08	1923.28	8	R3	33	E08R3	5.96	5.14	102.274
Temperature only	30	Ambient	F4	E08	1923.28	8	R3	33	E08R3	6.09	3.89	59.8561
Temperature only	30	Ambient	F4	E08	1923.28	8	R3	33	E08R3	6.68	4.49	87.4704
Temperature only	30	Ambient	F4	E08	1923.28	8	R3	33	E08R3	6.87	6.44	185.063
Temperature only	30	Ambient	F4	E08	1923.28	8	R3	33	E08R3	6.93	4.53	92.368
Temperature only	30	Ambient	F4	E08	1923.28	8	R3	33	E08R3	7.13	6.47	193.861
Temperature only	30	Ambient	F4	E08	1923.28	8	R3	33	E08R3	7.28	7.12	239.708
Temperature only	30	Ambient	F4	E08	1923.28	8	R3	33	E08R3	7.45	4.3	89.4716
Temperature only	30	Ambient	F4	E08	1923.28	8	R3	33	E08R3	7.51	5.83	165.794
Temperature only	30	Ambient	F4	E08	1923.28	8	R3	33	E08R3	7.83	7.69	300.75
Temperature only	30	Ambient	F4	E08	1923.28	8	R3	33	E08R3	8	5.05	132.515
Temperature only	30	Ambient	F4	E08	1923.28	8	R3	33	E08R3	8.03	5.7	169.456
Temperature only	30	Ambient	F4	E08	1923.28	8	R3	33	E08R3	8.17	7.89	330.345
Temperature only	30	Ambient	F4	E08	1923.28	8	R3	33	E08R3	8.44	4.77	124.73
Temperature only	30	Ambient	F4	E08	1923.28	8	R3	33	E08R3	8.46	6.18	209.865
Temperature only	30	Ambient	F4	E08	1923.28	8	R3	33	E08R3	8.82	4.03	93.0402
Temperature only	30	Ambient	F4	E08	1923.28	8	R3	33	E08R3	8.91	5.51	175.7
Temperature only	30	Ambient	F4	E08	1923.28	8	R3	33	E08R3	9.32	4.59	127.536
Temperature only	30	Ambient	F4	E08	1923.28	8	R3	33	E08R3	9.56	6.46	259.128
Temperature only	30	Ambient	F4	E08	1923.28	8	R3	33	E08R3	10.1	9.15	549.232
Temperature only	30	Ambient	F4	E08	1923.28	8	R3	33	E08R3	11.48	10.39	804.943
Temperature only	30	Ambient	F4	E08	1923.28	8	R3	33	E08R3	11.95	6.53	330.968
Temperature only	30	Ambient	F4	E09	1986.93	8	R1	33	E09R1	4.81	2.89	26.0935
Temperature only	30	Ambient	F4	E09	1986.93	8	R1	33	E09R1	5.43	3.63	46.4735
Temperature only	30	Ambient	F4	E09	1986.93	8	R1	33	E09R1	5.5	4	57.1577
Temperature only	30	Ambient	F4	E09	1986.93	8	R1	33	E09R1	5.8	4.24	67.7254
Temperature only	30	Ambient	F4	E09	1986.93	8	R1	33	E09R1	5.83	4.28	69.3662
Temperature only	30	Ambient	F4	E09	1986.93	8	R1	33	E09R1	5.84	3.42	44.3667
Temperature only	30	Ambient	F4	E09	1986.93	8	R1	33	E09R1	6.14	4.49	80.3994
Temperature only	30	Ambient	F4	E09	1986.93	8	R1	33	E09R1	6.41	4.4	80.6038
Temperature only	30	Ambient	F4	E09	1986.93	8	R1	33	E09R1	6.46	6.05	153.58
Temperature only	30	Ambient	F4	E09	1986.93	8	R1	33	E09R1	6.6	5.61	134.915
Temperature only	30	Ambient	F4	E09	1986.93	8	R1	33	E09R1	6.72	6.62	191.283
Temperature only	30	Ambient	F4	E09	1986.93	8	R1	33	E09R1	6.79	6.2	169.529
Temperature only	30	Ambient	F4	E09	1986.93	8	R1	33	E09R1	7.3	5.14	125.268
Temperature only	30	Ambient	F4	E09	1986.93	8	R1	33	E09R1	7.36	3.79	68.667
Temperature only	30	Ambient	F4	E09	1986.93	8	R1	33	E09R1	7.38	7.21	249.183
Temperature only	30	Ambient	F4	E09	1986.93	8	R1	33	E09R1	7.63	3.75	69.6914
Temperature only	30	Ambient	F4	E09	1986.93	8	R1	33	E09R1	7.71	3.74	70.047
Temperature only	30	Ambient	F4	E09	1986.93	8	R1	33	E09R1	7.93	7.52	291.273
Temperature only	30	Ambient	F4	E09	1986.93	8	R1	33	E09R1	8.38	8.27	372.26
Temperature only	30	Ambient	F4	E09	1986.93	8	R1	33	E09R1	8.5	6.07	203.417
Temperature only	30	Ambient	F4	E09	1986.93	8	R1	33	E09R1	8.56	7.26	293.048
Temperature only	30	Ambient	F4	E09	1986.93	8	R1	33	E09R1	8.58	5.93	195.97
Temperature only	30	Ambient	F4	E09	1986.93	8	R1	33	E09R1	8.76	7.71	338.224
Temperature only	30	Ambient	F4	E09	1986.93	8	R1	33	E09R1	9.06	8.21	396.649
Temperature only	30	Ambient	F4	E09	1986.93	8	R1	33	E09R1	9.64	5.81	211.359
Temperature only	30	Ambient	F4	E09	1986.93	8	R1	33	E09R1	9.67	7.93	394.971
Temperature only	30	Ambient	F4	E09	1986.93	8	R1	33	E09R1	9.79	9.13	530.049
Temperature only	30	Ambient	F4	E09	1986.93	8	R1	33	E09R1	10.49	4.38	130.712
Temperature only	30	Ambient	F4	E09	1986.93	8	R1	33	E09R1	10.58	8.72	522.529
Temperature only	30	Ambient	F4	E09	1986.93	8	R1	33	E09R1	11.53	4.71	166.136
Temperature only	30	Ambient	F4	E09	1986.93	8	R1	33	E09R1	12.25	8.53	578.93
Temperature only	30	Ambient	F4	E09	1986.93	8	R1	33	E09R1	14.7	12.28	1439.81
Temperature only	30	Ambient	F4	E09	1986.93	8	R1	33	E09R1	15.09	3.14	96.6363
Temperature only	30	Ambient	F4	E09	1986.93	8	R2	38	E09R2	4.78	3.32	34.2213
Temperature only	30	Ambient	F4	E09	1986.93	8	R2	38	E09R2	5.04	4.71	72.6213
Temperature only	30	Ambient	F4	E09	1986.93	8	R2	38	E09R2	5.19	4.56	70.0953
Temperature only	30	Ambient	F4	E09	1986.93	8	R2	38	E09R2	5.82	5.42	111.049
Temperature only	30	Ambient	F4	E09	1986.93	8	R2	38	E09R2	5.92	4.78	87.8556
Temperature only	30	Ambient	F4	E09	1986.93	8	R2	38	E09R2	6	4.7	86.0873
Temperature only	30	Ambient	F4	E09	1986.93	8	R2	38	E09R2	6.19	5	100.513
Temperature only	30	Ambient	F4	E09	1986.93	8	R2	38	E09R2	6.31	5.23	112.105
Temperature only	30	Ambient	F4	E09	1986.93	8	R2	38	E09R2	6.42	6.39	170.266
Temperature only	30	Ambient	F4	E09	1986.93	8	R2	38	E09R2	7.1	5.9	160.529
Temperature only	30	Ambient	F4	E09	1986.93	8	R2	38	E09R2	7.4	6.69	215.118
Temperature only	30	Ambient	F4	E09	1986.93	8	R2	38	E09R2	7.48	5.31	136.988
Temperature only	30	Ambient	F4	E09	1986.93	8	R2	38	E09R2	7.58	6.87	232.367
Temperature only	30	Ambient	F4	E09	1986.93	8	R2	38	E09R2	7.68	6.57	215.32
Temperature only	30	Ambient	F4	E09	1986.93	8	R2	38	E09R2	7.88	6.58	221.6
Temperature only	30	Ambient	F4	E09	1986.93	8	R2	38	E09R2	8.05	7.42	287.869
Temperature only	30	Ambient	F4	E09	1986.93	8	R2	38	E09R2	8.05	5.82	177.106
Temperature only	30	Ambient	F4	E09	1986.93	8	R2	38	E09R2	8.08	5.71	171.11
Temperature only	30	Ambient	F4	E09	1986.93	8	R2	38	E09R2	8.15	4.81	122.473
Temperature only	30	Ambient	F4	E09	1986.93	8	R2	38	E09R2	8.44	6.72	247.556
Temperature only	30	Ambient	F4	E09	1986.93	8	R2	38	E09R2	8.57	6.38	226.576
Temperature only	30	Ambient	F4	E09	1986.93	8	R2	38	E09R2	8.63	6.78	257.669
Temperature only	30	Ambient	F4	E09	1986.93	8	R2	38	E09R2	8.84	7.48	321.253
Temperature only	30	Ambient	F4	E09	1986.93	8	R2	38	E09R2	8.85	4.87	136.331
Temperature only	30	Ambient	F4	E09	1986.93	8	R2	38	E09R2	8.92	7.07	289.598
Temperature only	30	Ambient	F4	E09	1986.93	8	R2	38	E09R2	9.15	8	380.358
Temperature only	30	Ambient	F4	E09	1986.93	8	R2	38	E09R2	9.28	8.17	402.331
Temperature only	30	Ambient	F4	E09	1986.93	8	R2	38	E09R2	9.76	3.72	87.7259
Temperature only	30	Ambient	F4	E09	1986.93	8	R2	38	E09R2	9.76	6.71	285.422
Temperature only	30	Ambient	F4	E09	1986.93	8	R2	38	E09R2	10.01	9.53	590.489
Temperature only	30	Ambient	F4	E09	1986.93	8	R2	38	E09R2	10.03	7.04	322.878
Temperature only	30	Ambient	F4	E09	1986.93	8	R2	38	E09R2	10.39	5.96	239.718
Temperature only	30	Ambient	F4	E09	1986.93	8	R2	38	E09R2	10.69	9.5	626.638
Temperature only	30	Ambient	F4	E09	1986.93	8	R2	38	E09R2	11.05	5.82	243.108
Temperature only	30	Ambient	F4	E09	1986.93	8	R2	38	E09R2	11.17	7.94	457.389
Temperature only	30	Ambient	F4	E09	1986.93	8	R2	38	E09R2	11.19	3.83	106.615
Temperature only	30	Ambient	F4	E09	1986.93	8	R2	38	E09R2	11.76	10.39	824.575
Temperature only	30	Ambient	F4	E09	1986.93	8	R2	38	E09R2	12.63	9.29	707.989
Temperature only	30	Ambient	F4	E09	1986.93	8	R3	34	E09R3	4.02	1.42	5.26495
Temperature only	30	Ambient	F4	E09	1986.93	8	R3	34	E09R3	4.26	3.76	39.118
Temperature only	30	Ambient	F4	E09	1986.93	8	R3	34	E09R3	4.57	3.67	39.9798
Temperature only	30	Ambient	F4	E09	1986.93	8	R3	34	E09R3	4.98	4.38	62.054
Temperature only	30	Ambient	F4	E09	1986.93	8	R3	34	E09R3	5.12	3.97	52.4135
Temperature only	30	Ambient	F4	E09	1986.93	8	R3	34	E09R3	5.25	4.41	66.3175
Temperature only	30	Ambient	F4	E09	1986.93	8	R3	34	E09R3	5.6	5.1	94.6063
Temperature only	30	Ambient	F4	E09	1986.93	8	R3	34	E09R3	5.88	3.73	53.1358
Temperature only	30	Ambient	F4	E09	1986.93	8	R3	34	E09R3	6.04	5.28	109.37
Temperature only	30	Ambient	F4	E09	1986.93	8	R3	34	E09R3	6.95	5.17	120.658
Temperature only	30	Ambient	F4	E09	1986.93	8	R3	34	E09R3	7.05	6.76	209.254
Temperature only	30	Ambient	F4	E09	1986.93	8	R3	34	E09R3	7.08	3.35	51.6077
Temperature only	30	Ambient	F4	E09	1986.93	8	R3	34	E09R3	7.24	5.54	144.328
Temperature only	30	Ambient	F4	E09	1986.93	8	R3	34	E09R3	7.46	5.82	164.126
Temperature only	30	Ambient	F4	E09	1986.93	8	R3	34	E09R3	7.6	6.35	199.046
Temperature only	30	Ambient	F4	E09	1986.93	8	R3	34	E09R3	7.63	7.4	271.381
Temperature only	30	Ambient	F4	E09	1986.93	8	R3	34	E09R3	7.68	6.76	227.954
Temperature only	30	Ambient	F4	E09	1986.93	8	R3	34	E09R3	7.72	6.74	227.787
Temperature only	30	Ambient	F4	E09	1986.93	8	R3	34	E09R3	7.77	6.69	225.873
Temperature only	30	Ambient	F4	E09	1986.93	8	R3	34	E09R3	8.36	6.7	243.752
Temperature only	30	Ambient	F4	E09	1986.93	8	R3	34	E09R3	8.65	6.36	227.26
Temperature only	30	Ambient	F4	E09	1986.93	8	R3	34	E09R3	8.7	6.14	213.033
Temperature only	30	Ambient	F4	E09	1986.93	8	R3	34	E09R3	8.75	6.62	249.067
Temperature only	30	Ambient	F4	E09	1986.93	8	R3	34	E09R3	8.82	7.26	301.949
Temperature only	30	Ambient	F4	E09	1986.93	8	R3	34	E09R3	9.44	7.73	366.373
Temperature only	30	Ambient	F4	E09	1986.93	8	R3	34	E09R3	9.44	7.21	318.738
Temperature only	30	Ambient	F4	E09	1986.93	8	R3	34	E09R3	9.57	3.59	80.1111
Temperature only	30	Ambient	F4	E09	1986.93	8	R3	34	E09R3	9.7	6.6	274.443
Temperature only	30	Ambient	F4	E09	1986.93	8	R3	34	E09R3	10.02	6.63	286.079
Temperature only	30	Ambient	F4	E09	1986.93	8	R3	34	E09R3	10.1	9.38	577.19
Temperature only	30	Ambient	F4	E09	1986.93	8	R3	34	E09R3	11.14	7.84	444.743
Temperature only	30	Ambient	F4	E09	1986.93	8	R3	34	E09R3	11.95	3.72	107.41
Temperature only	30	Ambient	F4	E09	1986.93	8	R3	34	E09R3	13.19	4.63	183.653
Temperature only	30	Ambient	F4	E09	1986.93	8	R3	34	E09R3	15.66	4.35	192.47
pH only	24	Future	F9	E10	1982.73	8	R1	31	E10R1	7.51	6.12	182.698
pH only	24	Future	F9	E10	1982.73	8	R1	31	E10R1	8.11	5.02	132.746
pH only	24	Future	F9	E10	1982.73	8	R1	31	E10R1	9	6.61	255.41
pH only	24	Future	F9	E10	1982.73	8	R1	31	E10R1	9.79	7.1	320.547
pH only	24	Future	F9	E10	1982.73	8	R1	31	E10R1	10.21	3.78	94.7548
pH only	24	Future	F9	E10	1982.73	8	R1	31	E10R1	10.49	4.73	152.437
pH only	24	Future	F9	E10	1982.73	8	R1	31	E10R1	10.62	3.23	71.965
pH only	24	Future	F9	E10	1982.73	8	R1	31	E10R1	10.79	7.63	408.002
pH only	24	Future	F9	E10	1982.73	8	R1	31	E10R1	10.87	5.27	196.084
pH only	24	Future	F9	E10	1982.73	8	R1	31	E10R1	10.9	8.7	535.867
pH only	24	Future	F9	E10	1982.73	8	R1	31	E10R1	11.37	7.67	434.453
pH only	24	Future	F9	E10	1982.73	8	R1	31	E10R1	11.57	8.58	553.222
pH only	24	Future	F9	E10	1982.73	8	R1	31	E10R1	12.44	6.48	339.283
pH only	24	Future	F9	E10	1982.73	8	R1	31	E10R1	12.86	6.14	314.898
pH only	24	Future	F9	E10	1982.73	8	R1	31	E10R1	12.9	4.71	185.876
pH only	24	Future	F9	E10	1982.73	8	R1	31	E10R1	12.93	5.1	218.439
pH only	24	Future	F9	E10	1982.73	8	R1	31	E10R1	13.1	4.73	190.364
pH only	24	Future	F9	E10	1982.73	8	R1	31	E10R1	13.35	5.74	285.691
pH only	24	Future	F9	E10	1982.73	8	R1	31	E10R1	13.6	7.34	475.908
pH only	24	Future	F9	E10	1982.73	8	R1	31	E10R1	13.7	8.17	593.959
pH only	24	Future	F9	E10	1982.73	8	R1	31	E10R1	13.92	5.31	254.93
pH only	24	Future	F9	E10	1982.73	8	R1	31	E10R1	13.99	4.15	156.497
pH only	24	Future	F9	E10	1982.73	8	R1	31	E10R1	14.9	4.77	220.199
pH only	24	Future	F9	E10	1982.73	8	R1	31	E10R1	15.07	5.76	324.751
pH only	24	Future	F9	E10	1982.73	8	R1	31	E10R1	15.73	4.05	167.583
pH only	24	Future	F9	E10	1982.73	8	R1	31	E10R1	16.37	6.49	447.847
pH only	24	Future	F9	E10	1982.73	8	R1	31	E10R1	18.13	5.68	379.915
pH only	24	Future	F9	E10	1982.73	8	R2	32	E10R2	7.02	5.31	128.564
pH only	24	Future	F9	E10	1982.73	8	R2	32	E10R2	8.03	4.28	95.5421
pH only	24	Future	F9	E10	1982.73	8	R2	32	E10R2	8.27	6.04	195.962
pH only	24	Future	F9	E10	1982.73	8	R2	32	E10R2	8.38	5.58	169.474
pH only	24	Future	F9	E10	1982.73	8	R2	32	E10R2	8.44	6.7	246.084
pH only	24	Future	F9	E10	1982.73	8	R2	32	E10R2	8.5	6.41	226.844
pH only	24	Future	F9	E10	1982.73	8	R2	32	E10R2	8.5	5.96	196.112
pH only	24	Future	F9	E10	1982.73	8	R2	32	E10R2	8.94	3.75	81.6567
pH only	24	Future	F9	E10	1982.73	8	R2	32	E10R2	8.96	5.16	154.953
pH only	24	Future	F9	E10	1982.73	8	R2	32	E10R2	10.36	4.06	110.918
pH only	24	Future	F9	E10	1982.73	8	R2	32	E10R2	10.57	2.94	59.3419
pH only	24	Future	F9	E10	1982.73	8	R2	32	E10R2	10.85	6.31	280.595
pH only	24	Future	F9	E10	1982.73	8	R2	32	E10R2	11.04	5.76	237.906
pH only	24	Future	F9	E10	1982.73	8	R2	32	E10R2	11.31	8.1	481.975
pH only	24	Future	F9	E10	1982.73	8	R2	32	E10R2	11.44	6.76	339.556
pH only	24	Future	F9	E10	1982.73	8	R2	32	E10R2	11.66	8.42	536.926
pH only	24	Future	F9	E10	1982.73	8	R2	32	E10R2	12.01	7.08	391.022
pH only	24	Future	F9	E10	1982.73	8	R2	32	E10R2	12.61	6.34	329.219
pH only	24	Future	F9	E10	1982.73	8	R2	32	E10R2	12.62	1.98	32.1352
pH only	24	Future	F9	E10	1982.73	8	R2	32	E10R2	12.77	4.59	174.746
pH only	24	Future	F9	E10	1982.73	8	R2	32	E10R2	13.04	5.39	246.063
pH only	24	Future	F9	E10	1982.73	8	R2	32	E10R2	13.28	7.11	436.043
pH only	24	Future	F9	E10	1982.73	8	R2	32	E10R2	13.46	8.28	599.374
pH only	24	Future	F9	E10	1982.73	8	R2	32	E10R2	13.84	6.3	356.787
pH only	24	Future	F9	E10	1982.73	8	R2	32	E10R2	14.03	5.71	297.113
pH only	24	Future	F9	E10	1982.73	8	R2	32	E10R2	14.1	6.12	343.016
pH only	24	Future	F9	E10	1982.73	8	R2	32	E10R2	14.26	5.89	321.323
pH only	24	Future	F9	E10	1982.73	8	R2	32	E10R2	16.25	6.72	476.633
pH only	24	Future	F9	E10	1982.73	8	R2	32	E10R2	16.59	9	872.817
pH only	24	Future	F9	E10	1982.73	8	R2	32	E10R2	16.76	6.65	481.403
pH only	24	Future	F9	E10	1982.73	8	R2	32	E10R2	17.71	8.42	815.52
pH only	24	Future	F9	E10	1982.73	8	R2	32	E10R2	19.34	6.51	532.366
pH only	24	Future	F9	E10	1982.73	8	R3	38	E10R3	4.48	3.11	28.1443
pH only	24	Future	F9	E10	1982.73	8	R3	38	E10R3	4.92	4.51	64.9995
pH only	24	Future	F9	E10	1982.73	8	R3	38	E10R3	5.48	3.44	42.1201
pH only	24	Future	F9	E10	1982.73	8	R3	38	E10R3	5.68	4.33	69.1697
pH only	24	Future	F9	E10	1982.73	8	R3	38	E10R3	5.72	4.35	70.3018
pH only	24	Future	F9	E10	1982.73	8	R3	38	E10R3	6.02	5.96	138.893
pH only	24	Future	F9	E10	1982.73	8	R3	38	E10R3	6.53	4.38	81.3679
pH only	24	Future	F9	E10	1982.73	8	R3	38	E10R3	6.83	5.84	151.3
pH only	24	Future	F9	E10	1982.73	8	R3	38	E10R3	7.31	4.16	82.1667
pH only	24	Future	F9	E10	1982.73	8	R3	38	E10R3	7.31	4.8	109.394
pH only	24	Future	F9	E10	1982.73	8	R3	38	E10R3	7.75	6.6	219.271
pH only	24	Future	F9	E10	1982.73	8	R3	38	E10R3	7.78	7.34	272.247
pH only	24	Future	F9	E10	1982.73	8	R3	38	E10R3	8.6	4.09	93.4409
pH only	24	Future	F9	E10	1982.73	8	R3	38	E10R3	9.15	5.88	205.479
pH only	24	Future	F9	E10	1982.73	8	R3	38	E10R3	9.15	6.22	229.929
pH only	24	Future	F9	E10	1982.73	8	R3	38	E10R3	9.23	4.53	123.024
pH only	24	Future	F9	E10	1982.73	8	R3	38	E10R3	10.07	4.36	124.335
pH only	24	Future	F9	E10	1982.73	8	R3	38	E10R3	10.11	6.33	263.118
pH only	24	Future	F9	E10	1982.73	8	R3	38	E10R3	10.43	8.68	510.406
pH only	24	Future	F9	E10	1982.73	8	R3	38	E10R3	10.45	6.9	323.152
pH only	24	Future	F9	E10	1982.73	8	R3	38	E10R3	10.74	6.85	327.324
pH only	24	Future	F9	E10	1982.73	8	R3	38	E10R3	10.78	7.53	397.009
pH only	24	Future	F9	E10	1982.73	8	R3	38	E10R3	11.46	6.47	311.591
pH only	24	Future	F9	E10	1982.73	8	R3	38	E10R3	11.57	7.74	450.202
pH only	24	Future	F9	E10	1982.73	8	R3	38	E10R3	12.67	5.39	239.082
pH only	24	Future	F9	E10	1982.73	8	R3	38	E10R3	12.72	7.13	420.008
pH only	24	Future	F9	E10	1982.73	8	R3	38	E10R3	14.75	6.72	432.636
pH only	24	Future	F9	E10	1982.73	8	R3	38	E10R3	14.76	3.56	121.501
pH only	24	Future	F9	E10	1982.73	8	R3	38	E10R3	14.78	10.11	981.225
pH only	24	Future	F9	E10	1982.73	8	R3	38	E10R3	15.02	5.69	315.854
pH only	24	Future	F9	E10	1982.73	8	R3	38	E10R3	15.55	7.74	605.068
pH only	24	Future	F9	E10	1982.73	8	R3	38	E10R3	16.52	6.37	435.392
pH only	24	Future	F9	E10	1982.73	8	R3	38	E10R3	16.96	6.45	458.287
pH only	24	Future	F9	E10	1982.73	8	R3	38	E10R3	18.02	6.41	480.909
pH only	24	Future	F9	E10	1982.73	8	R3	38	E10R3	18.48	4.58	251.782
pH only	24	Future	F9	E10	1982.73	8	R3	38	E10R3	18.5	6.61	525.009
pH only	24	Future	F9	E10	1982.73	8	R3	38	E10R3	21.6	5.14	370.657
pH only	24	Future	F9	E10	1982.73	8	R3	38	E10R3	21.62	4.52	286.896
pH only	24	Future	F9	E11	1180.86	8	R1	16	E11R1	6.19	4.45	79.6164
pH only	24	Future	F9	E11	1180.86	8	R1	16	E11R1	9.22	7.65	350.466
pH only	24	Future	F9	E11	1180.86	8	R1	16	E11R1	6.72	5.88	150.909
pH only	24	Future	F9	E11	1180.86	8	R1	16	E11R1	6.87	5.97	159.037
pH only	24	Future	F9	E11	1180.86	8	R1	16	E11R1	6.31	5.41	119.954
pH only	24	Future	F9	E11	1180.86	8	R1	16	E11R1	8.25	8	342.946
pH only	24	Future	F9	E11	1180.86	8	R1	16	E11R1	9.36	6.98	296.196
pH only	24	Future	F9	E11	1180.86	8	R1	16	E11R1	5.48	5.92	124.743
pH only	24	Future	F9	E11	1180.86	8	R1	16	E11R1	4.51	2.47	17.8716
pH only	24	Future	F9	E11	1180.86	8	R1	16	E11R1	8.23	3.22	55.4247
pH only	24	Future	F9	E11	1180.86	8	R1	16	E11R1	6.74	2.04	18.2185
pH only	24	Future	F9	E11	1180.86	8	R1	16	E11R1	11.38	3.49	90.0295
pH only	24	Future	F9	E11	1180.86	8	R1	16	E11R1	5.85	4.41	73.8967
pH only	24	Future	F9	E11	1180.86	8	R1	16	E11R1	4.74	3.65	41.0163
pH only	24	Future	F9	E11	1180.86	8	R1	16	E11R1	7.18	5.22	127.074
pH only	24	Future	F9	E11	1180.86	8	R1	16	E11R1	9.36	7.93	382.309
pH only	24	Future	F9	E11	1180.86	8	R2	25	E11R2	5.76	2.69	27.0719
pH only	24	Future	F9	E11	1180.86	8	R2	25	E11R2	5.72	3.3	40.4591
pH only	24	Future	F9	E11	1180.86	8	R2	25	E11R2	7.29	3.52	58.6685
pH only	24	Future	F9	E11	1180.86	8	R2	25	E11R2	3.68	2.76	18.2078
pH only	24	Future	F9	E11	1180.86	8	R2	25	E11R2	6.62	6.01	155.31
pH only	24	Future	F9	E11	1180.86	8	R2	25	E11R2	7.45	6.22	187.21
pH only	24	Future	F9	E11	1180.86	8	R2	25	E11R2	6.54	5.56	131.316
pH only	24	Future	F9	E11	1180.86	8	R2	25	E11R2	5.93	3.83	56.4994
pH only	24	Future	F9	E11	1180.86	8	R2	25	E11R2	6.79	5.36	126.704
pH only	24	Future	F9	E11	1180.86	8	R2	25	E11R2	13.92	3.72	125.117
pH only	24	Future	F9	E11	1180.86	8	R2	25	E11R2	8	6.17	197.812
pH only	24	Future	F9	E11	1180.86	8	R2	25	E11R2	6.73	4.92	105.813
pH only	24	Future	F9	E11	1180.86	8	R2	25	E11R2	5.62	3.09	34.8534
pH only	24	Future	F9	E11	1180.86	8	R2	25	E11R2	8.81	7.58	328.781
pH only	24	Future	F9	E11	1180.86	8	R2	25	E11R2	11.42	2.89	61.9518
pH only	24	Future	F9	E11	1180.86	8	R2	25	E11R2	7.16	5.48	139.658
pH only	24	Future	F9	E11	1180.86	8	R2	25	E11R2	5.87	4.78	87.1136
pH only	24	Future	F9	E11	1180.86	8	R2	25	E11R2	6.82	5.73	145.441
pH only	24	Future	F9	E11	1180.86	8	R2	25	E11R2	7.78	6.33	202.478
pH only	24	Future	F9	E11	1180.86	8	R2	25	E11R2	8.91	9.53	525.6
pH only	24	Future	F9	E11	1180.86	8	R2	25	E11R2	6.79	4.54	90.902
pH only	24	Future	F9	E11	1180.86	8	R2	25	E11R2	9.9	6.53	274.191
pH only	24	Future	F9	E11	1180.86	8	R2	25	E11R2	7.46	6.33	194.15
pH only	24	Future	F9	E11	1180.86	8	R2	25	E11R2	7.55	6.42	202.12
pH only	24	Future	F9	E11	1180.86	8	R2	25	E11R2	2.9	1.93	7.01624
pH only	24	Future	F9	E11	1180.86	8	R3	26	E11R3	11.07	9.22	611.225
pH only	24	Future	F9	E11	1180.86	8	R3	26	E11R3	5.84	5.39	110.2
pH only	24	Future	F9	E11	1180.86	8	R3	26	E11R3	8.29	6.28	212.357
pH only	24	Future	F9	E11	1180.86	8	R3	26	E11R3	9.01	6.27	230.066
pH only	24	Future	F9	E11	1180.86	8	R3	26	E11R3	6.6	6.57	185.04
pH only	24	Future	F9	E11	1180.86	8	R3	26	E11R3	10.04	5.78	217.862
pH only	24	Future	F9	E11	1180.86	8	R3	26	E11R3	4.92	3.98	50.6201
pH only	24	Future	F9	E11	1180.86	8	R3	26	E11R3	6.11	4.26	72.0199
pH only	24	Future	F9	E11	1180.86	8	R3	26	E11R3	10.15	5.56	203.802
pH only	24	Future	F9	E11	1180.86	8	R3	26	E11R3	7.38	4.34	90.2875
pH only	24	Future	F9	E11	1180.86	8	R3	26	E11R3	7.37	6.96	231.888
pH only	24	Future	F9	E11	1180.86	8	R3	26	E11R3	7.3	2.87	39.0552
pH only	24	Future	F9	E11	1180.86	8	R3	26	E11R3	6.54	2.93	36.4674
pH only	24	Future	F9	E11	1180.86	8	R3	26	E11R3	8.56	2.36	30.9663
pH only	24	Future	F9	E11	1180.86	8	R3	26	E11R3	7.62	3.49	60.2834
pH only	24	Future	F9	E11	1180.86	8	R3	26	E11R3	5.5	3.42	41.7837
pH only	24	Future	F9	E11	1180.86	8	R3	26	E11R3	10.02	3.26	69.1663
pH only	24	Future	F9	E11	1180.86	8	R3	26	E11R3	5.73	4.74	83.6187
pH only	24	Future	F9	E11	1180.86	8	R3	26	E11R3	8.8	5.56	176.695
pH only	24	Future	F9	E11	1180.86	8	R3	26	E11R3	10.61	7.29	366.237
pH only	24	Future	F9	E11	1180.86	8	R3	26	E11R3	8.2	6.28	210.051
pH only	24	Future	F9	E11	1180.86	8	R3	26	E11R3	7.06	5.9	159.625
pH only	24	Future	F9	E11	1180.86	8	R3	26	E11R3	6.38	5.94	146.213
pH only	24	Future	F9	E11	1180.86	8	R3	26	E11R3	14.05	1.91	33.2916
pH only	24	Future	F9	E11	1180.86	8	R3	26	E11R3	5.64	3.8	52.8979
pH only	24	Future	F9	E11	1180.86	8	R3	26	E11R3	6.77	5.79	147.414
pH only	24	Future	F9	E12	965.99	8	R1	19	E12R1	7.44	6.31	192.408
pH only	24	Future	F9	E12	965.99	8	R1	19	E12R1	6.3	5.94	144.379
pH only	24	Future	F9	E12	965.99	8	R1	19	E12R1	13.69	3.06	83.2603
pH only	24	Future	F9	E12	965.99	8	R1	19	E12R1	6.17	5.47	119.909
pH only	24	Future	F9	E12	965.99	8	R1	19	E12R1	8.95	10.32	619.119
pH only	24	Future	F9	E12	965.99	8	R1	19	E12R1	8.2	6.33	213.409
pH only	24	Future	F9	E12	965.99	8	R1	19	E12R1	5.29	3.72	47.5481
pH only	24	Future	F9	E12	965.99	8	R1	19	E12R1	7.12	5.26	127.951
pH only	24	Future	F9	E12	965.99	8	R1	19	E12R1	6.94	3.45	53.6524
pH only	24	Future	F9	E12	965.99	8	R1	19	E12R1	8.5	5.86	189.586
pH only	24	Future	F9	E12	965.99	8	R1	19	E12R1	7.04	4.24	82.2046
pH only	24	Future	F9	E12	965.99	8	R1	19	E12R1	12.4	1.72	23.8271
pH only	24	Future	F9	E12	965.99	8	R1	19	E12R1	9.17	2.04	24.7869
pH only	24	Future	F9	E12	965.99	8	R1	19	E12R1	4.26	2.83	22.1602
pH only	24	Future	F9	E12	965.99	8	R1	19	E12R1	5.88	2.35	21.0914
pH only	24	Future	F9	E12	965.99	8	R1	19	E12R1	7.3	6.03	172.405
pH only	24	Future	F9	E12	965.99	8	R1	19	E12R1	6.08	6.1	146.945
pH only	24	Future	F9	E12	965.99	8	R1	19	E12R1	6.61	4.01	69.037
pH only	24	Future	F9	E12	965.99	8	R1	19	E12R1	9.6	3.12	60.6977
pH only	24	Future	F9	E12	965.99	8	R2	19	E12R2	7.92	5.29	143.956
pH only	24	Future	F9	E12	965.99	8	R2	19	E12R2	6.7	4.21	77.1313
pH only	24	Future	F9	E12	965.99	8	R2	19	E12R2	5.64	5.12	96.0309
pH only	24	Future	F9	E12	965.99	8	R2	19	E12R2	6.74	2.2	21.1884
pH only	24	Future	F9	E12	965.99	8	R2	19	E12R2	6.83	6.36	179.443
pH only	24	Future	F9	E12	965.99	8	R2	19	E12R2	6.41	4.21	73.7928
pH only	24	Future	F9	E12	965.99	8	R2	19	E12R2	4.94	3.81	46.5767
pH only	24	Future	F9	E12	965.99	8	R2	19	E12R2	7.14	3.06	43.4243
pH only	24	Future	F9	E12	965.99	8	R2	19	E12R2	2.55	1.8	5.36633
pH only	24	Future	F9	E12	965.99	8	R2	19	E12R2	6.76	1.63	11.6658
pH only	24	Future	F9	E12	965.99	8	R2	19	E12R2	11.2	2.29	38.1488
pH only	24	Future	F9	E12	965.99	8	R2	19	E12R2	8.36	6.34	218.261
pH only	24	Future	F9	E12	965.99	8	R2	19	E12R2	13.51	1.78	27.8027
pH only	24	Future	F9	E12	965.99	8	R2	19	E12R2	6.49	3.73	58.6481
pH only	24	Future	F9	E12	965.99	8	R2	19	E12R2	4.14	2.96	23.56
pH only	24	Future	F9	E12	965.99	8	R2	19	E12R2	7.58	7.41	270.332
pH only	24	Future	F9	E12	965.99	8	R2	19	E12R2	5.27	2.6	23.1392
pH only	24	Future	F9	E12	965.99	8	R2	19	E12R2	11.44	6.58	321.714
pH only	24	Future	F9	E12	965.99	8	R2	19	E12R2	10.95	7.22	370.749
pH only	24	Future	F9	E12	965.99	8	R3	36	E12R3	4.32	2.29	14.7145
pH only	24	Future	F9	E12	965.99	8	R3	36	E12R3	5.54	2.43	21.2478
pH only	24	Future	F9	E12	965.99	8	R3	36	E12R3	6.11	4.58	83.2461
pH only	24	Future	F9	E12	965.99	8	R3	36	E12R3	5.26	2.94	29.5306
pH only	24	Future	F9	E12	965.99	8	R3	36	E12R3	6.35	3.65	54.9479
pH only	24	Future	F9	E12	965.99	8	R3	36	E12R3	7.4	6.37	195.03
pH only	24	Future	F9	E12	965.99	8	R3	36	E12R3	5.74	2.68	26.7777
pH only	24	Future	F9	E12	965.99	8	R3	36	E12R3	6.65	5.88	149.337
pH only	24	Future	F9	E12	965.99	8	R3	36	E12R3	6.33	6.09	152.486
pH only	24	Future	F9	E12	965.99	8	R3	36	E12R3	5.74	1.55	8.9571
pH only	24	Future	F9	E12	965.99	8	R3	36	E12R3	5.48	3.16	35.5424
pH only	24	Future	F9	E12	965.99	8	R3	36	E12R3	4.81	3	28.1177
pH only	24	Future	F9	E12	965.99	8	R3	36	E12R3	9.44	3.62	80.3491
pH only	24	Future	F9	E12	965.99	8	R3	36	E12R3	7.28	5.76	156.88
pH only	24	Future	F9	E12	965.99	8	R3	36	E12R3	4.64	2.5	18.8361
pH only	24	Future	F9	E12	965.99	8	R3	36	E12R3	6.85	6.64	196.164
pH only	24	Future	F9	E12	965.99	8	R3	36	E12R3	6.1	3.39	45.5325
pH only	24	Future	F9	E12	965.99	8	R3	36	E12R3	6.2	2.99	36.0019
pH only	24	Future	F9	E12	965.99	8	R3	36	E12R3	3.6	2.53	14.967
pH only	24	Future	F9	E12	965.99	8	R3	36	E12R3	2.74	2.43	10.5088
pH only	24	Future	F9	E12	965.99	8	R3	36	E12R3	5.63	3.6	47.392
pH only	24	Future	F9	E12	965.99	8	R3	36	E12R3	4.22	3.04	25.331
pH only	24	Future	F9	E12	965.99	8	R3	36	E12R3	5.03	4.84	76.5333
pH only	24	Future	F9	E12	965.99	8	R3	36	E12R3	6.25	2.45	24.3671
pH only	24	Future	F9	E12	965.99	8	R3	36	E12R3	7.28	6.72	213.531
pH only	24	Future	F9	E12	965.99	8	R3	36	E12R3	4.41	2.57	18.9189
pH only	24	Future	F9	E12	965.99	8	R3	36	E12R3	7.66	4.46	98.967
pH only	24	Future	F9	E12	965.99	8	R3	36	E12R3	6.8	6.74	200.641
pH only	24	Future	F9	E12	965.99	8	R3	36	E12R3	9.63	8.57	459.388
pH only	24	Future	F9	E12	965.99	8	R3	36	E12R3	5.71	4.17	64.4911
pH only	24	Future	F9	E12	965.99	8	R3	36	E12R3	8.93	7.35	313.342
pH only	24	Future	F9	E12	965.99	8	R3	36	E12R3	9.35	5.83	206.415
pH only	24	Future	F9	E12	965.99	8	R3	36	E12R3	3	1.51	4.44291
pH only	24	Future	F9	E12	965.99	8	R3	36	E12R3	6.55	4.92	102.982
pH only	24	Future	F9	E12	965.99	8	R3	36	E12R3	5.46	4.94	86.5443
pH only	24	Future	F9	E12	965.99	8	R3	36	E12R3	5.94	3.23	40.2516
Temp + pH	30	Future	F10	E13	2036.28	8	R1	33	E13R1	3.46	2.62	15.4266
Temp + pH	30	Future	F10	E13	2036.28	8	R1	33	E13R1	3.94	3.58	32.7985
Temp + pH	30	Future	F10	E13	2036.28	8	R1	33	E13R1	4.07	2.29	13.863
Temp + pH	30	Future	F10	E13	2036.28	8	R1	33	E13R1	4.98	3.66	43.3295
Temp + pH	30	Future	F10	E13	2036.28	8	R1	33	E13R1	5.87	3.19	38.7982
Temp + pH	30	Future	F10	E13	2036.28	8	R1	33	E13R1	6.06	4.77	89.5574
Temp + pH	30	Future	F10	E13	2036.28	8	R1	33	E13R1	6.08	4.32	73.6992
Temp + pH	30	Future	F10	E13	2036.28	8	R1	33	E13R1	6.95	6.06	165.776
Temp + pH	30	Future	F10	E13	2036.28	8	R1	33	E13R1	6.96	4.6	95.657
Temp + pH	30	Future	F10	E13	2036.28	8	R1	33	E13R1	6.98	4.45	89.7775
Temp + pH	30	Future	F10	E13	2036.28	8	R1	33	E13R1	7.17	5.09	120.655
Temp + pH	30	Future	F10	E13	2036.28	8	R1	33	E13R1	7.99	5.82	175.786
Temp + pH	30	Future	F10	E13	2036.28	8	R1	33	E13R1	8.39	4.68	119.356
Temp + pH	30	Future	F10	E13	2036.28	8	R1	33	E13R1	8.41	4.45	108.17
Temp + pH	30	Future	F10	E13	2036.28	8	R1	33	E13R1	8.69	7.37	306.582
Temp + pH	30	Future	F10	E13	2036.28	8	R1	33	E13R1	9.12	7.67	348.48
Temp + pH	30	Future	F10	E13	2036.28	8	R1	33	E13R1	9.31	6.44	250.792
Temp + pH	30	Future	F10	E13	2036.28	8	R1	33	E13R1	9.55	6.4	254.071
Temp + pH	30	Future	F10	E13	2036.28	8	R1	33	E13R1	9.89	6.37	260.656
Temp + pH	30	Future	F10	E13	2036.28	8	R1	33	E13R1	10.09	9.51	592.713
Temp + pH	30	Future	F10	E13	2036.28	8	R1	33	E13R1	10.28	6.26	261.658
Temp + pH	30	Future	F10	E13	2036.28	8	R1	33	E13R1	10.33	8.77	516.05
Temp + pH	30	Future	F10	E13	2036.28	8	R1	33	E13R1	10.41	6.69	302.618
Temp + pH	30	Future	F10	E13	2036.28	8	R1	33	E13R1	10.59	7.74	412.069
Temp + pH	30	Future	F10	E13	2036.28	8	R1	33	E13R1	11.15	5.55	223.076
Temp + pH	30	Future	F10	E13	2036.28	8	R1	33	E13R1	11.48	7.02	367.458
Temp + pH	30	Future	F10	E13	2036.28	8	R1	33	E13R1	11.7	6.45	316.153
Temp + pH	30	Future	F10	E13	2036.28	8	R1	33	E13R1	11.71	7.68	448.612
Temp + pH	30	Future	F10	E13	2036.28	8	R1	33	E13R1	12.33	8.12	528.04
Temp + pH	30	Future	F10	E13	2036.28	8	R1	33	E13R1	12.56	5.77	271.602
Temp + pH	30	Future	F10	E13	2036.28	8	R1	33	E13R1	16.11	8.52	759.568
Temp + pH	30	Future	F10	E13	2036.28	8	R1	33	E13R1	16.37	5.85	363.875
Temp + pH	30	Future	F10	E13	2036.28	8	R1	33	E13R1	22.88	9.22	1263.31
Temp + pH	30	Future	F10	E13	2036.28	8	R2	36	E13R2	3.44	2.18	10.6185
Temp + pH	30	Future	F10	E13	2036.28	8	R2	36	E13R2	4.92	3.65	42.5738
Temp + pH	30	Future	F10	E13	2036.28	8	R2	36	E13R2	5	3.82	47.3902
Temp + pH	30	Future	F10	E13	2036.28	8	R2	36	E13R2	5.48	3.55	44.8569
Temp + pH	30	Future	F10	E13	2036.28	8	R2	36	E13R2	5.87	4.82	88.5776
Temp + pH	30	Future	F10	E13	2036.28	8	R2	36	E13R2	6.14	4.36	75.8112
Temp + pH	30	Future	F10	E13	2036.28	8	R2	36	E13R2	6.19	4.67	87.6832
Temp + pH	30	Future	F10	E13	2036.28	8	R2	36	E13R2	6.44	4.62	89.2815
Temp + pH	30	Future	F10	E13	2036.28	8	R2	36	E13R2	6.6	6.11	160.036
Temp + pH	30	Future	F10	E13	2036.28	8	R2	36	E13R2	6.61	3.68	58.1419
Temp + pH	30	Future	F10	E13	2036.28	8	R2	36	E13R2	6.78	5.52	134.184
Temp + pH	30	Future	F10	E13	2036.28	8	R2	36	E13R2	7.43	5.75	159.557
Temp + pH	30	Future	F10	E13	2036.28	8	R2	36	E13R2	7.72	4.94	122.367
Temp + pH	30	Future	F10	E13	2036.28	8	R2	36	E13R2	7.86	5.93	179.525
Temp + pH	30	Future	F10	E13	2036.28	8	R2	36	E13R2	7.95	5.3	145.048
Temp + pH	30	Future	F10	E13	2036.28	8	R2	36	E13R2	7.97	5.24	142.139
Temp + pH	30	Future	F10	E13	2036.28	8	R2	36	E13R2	8.13	7.26	278.327
Temp + pH	30	Future	F10	E13	2036.28	8	R2	36	E13R2	9.44	4.63	131.439
Temp + pH	30	Future	F10	E13	2036.28	8	R2	36	E13R2	10.37	4.24	121.088
Temp + pH	30	Future	F10	E13	2036.28	8	R2	36	E13R2	10.79	8.07	456.416
Temp + pH	30	Future	F10	E13	2036.28	8	R2	36	E13R2	10.81	4.98	174.131
Temp + pH	30	Future	F10	E13	2036.28	8	R2	36	E13R2	11.03	8.69	541.012
Temp + pH	30	Future	F10	E13	2036.28	8	R2	36	E13R2	11.37	7.81	450.458
Temp + pH	30	Future	F10	E13	2036.28	8	R2	36	E13R2	11.73	5.09	197.39
Temp + pH	30	Future	F10	E13	2036.28	8	R2	36	E13R2	11.82	8.19	514.964
Temp + pH	30	Future	F10	E13	2036.28	8	R2	36	E13R2	11.92	5.72	253.315
Temp + pH	30	Future	F10	E13	2036.28	8	R2	36	E13R2	12.47	9.29	699.02
Temp + pH	30	Future	F10	E13	2036.28	8	R2	36	E13R2	13.02	5.72	276.691
Temp + pH	30	Future	F10	E13	2036.28	8	R2	36	E13R2	13.03	10.67	963.53
Temp + pH	30	Future	F10	E13	2036.28	8	R2	36	E13R2	13.04	8.89	669.38
Temp + pH	30	Future	F10	E13	2036.28	8	R2	36	E13R2	13.31	5.64	274.997
Temp + pH	30	Future	F10	E13	2036.28	8	R2	36	E13R2	13.43	6.62	382.282
Temp + pH	30	Future	F10	E13	2036.28	8	R2	36	E13R2	13.69	5.57	275.871
Temp + pH	30	Future	F10	E13	2036.28	8	R2	36	E13R2	15.4	8.65	748.419
Temp + pH	30	Future	F10	E13	2036.28	8	R2	36	E13R2	16.57	7.59	620.009
Temp + pH	30	Future	F10	E13	2036.28	8	R2	36	E13R2	20.45	7.45	737.221
Temp + pH	30	Future	F10	E13	2036.28	8	R3	36	E13R3	6.15	4.52	81.6101
Temp + pH	30	Future	F10	E13	2036.28	8	R3	36	E13R3	6.54	3.96	66.6132
Temp + pH	30	Future	F10	E13	2036.28	8	R3	36	E13R3	7.19	4.59	98.3889
Temp + pH	30	Future	F10	E13	2036.28	8	R3	36	E13R3	7.21	6.71	210.849
Temp + pH	30	Future	F10	E13	2036.28	8	R3	36	E13R3	7.24	6.26	184.28
Temp + pH	30	Future	F10	E13	2036.28	8	R3	36	E13R3	8.07	5.16	139.561
Temp + pH	30	Future	F10	E13	2036.28	8	R3	36	E13R3	8.09	5.52	160.11
Temp + pH	30	Future	F10	E13	2036.28	8	R3	36	E13R3	8.33	6.94	260.589
Temp + pH	30	Future	F10	E13	2036.28	8	R3	36	E13R3	8.35	6.05	198.513
Temp + pH	30	Future	F10	E13	2036.28	8	R3	36	E13R3	8.7	5.22	153.976
Temp + pH	30	Future	F10	E13	2036.28	8	R3	36	E13R3	8.97	8.54	424.913
Temp + pH	30	Future	F10	E13	2036.28	8	R3	36	E13R3	9.01	6.87	276.204
Temp + pH	30	Future	F10	E13	2036.28	8	R3	36	E13R3	9.05	5.34	167.619
Temp + pH	30	Future	F10	E13	2036.28	8	R3	36	E13R3	9.56	9.55	566.313
Temp + pH	30	Future	F10	E13	2036.28	8	R3	36	E13R3	9.83	5.88	220.75
Temp + pH	30	Future	F10	E13	2036.28	8	R3	36	E13R3	9.83	6.21	246.223
Temp + pH	30	Future	F10	E13	2036.28	8	R3	36	E13R3	9.92	7.45	357.615
Temp + pH	30	Future	F10	E13	2036.28	8	R3	36	E13R3	10.1	5.09	169.961
Temp + pH	30	Future	F10	E13	2036.28	8	R3	36	E13R3	10.26	4.02	107.694
Temp + pH	30	Future	F10	E13	2036.28	8	R3	36	E13R3	10.58	9.36	602.045
Temp + pH	30	Future	F10	E13	2036.28	8	R3	36	E13R3	10.91	4.81	163.948
Temp + pH	30	Future	F10	E13	2036.28	8	R3	36	E13R3	11.55	10.08	762.246
Temp + pH	30	Future	F10	E13	2036.28	8	R3	36	E13R3	12.49	9.28	698.635
Temp + pH	30	Future	F10	E13	2036.28	8	R3	36	E13R3	12.65	5.7	266.951
Temp + pH	30	Future	F10	E13	2036.28	8	R3	36	E13R3	12.98	5.88	291.488
Temp + pH	30	Future	F10	E13	2036.28	8	R3	36	E13R3	13.05	9.33	737.846
Temp + pH	30	Future	F10	E13	2036.28	8	R3	36	E13R3	13.16	7.13	434.537
Temp + pH	30	Future	F10	E13	2036.28	8	R3	36	E13R3	13.77	5.73	293.653
Temp + pH	30	Future	F10	E13	2036.28	8	R3	36	E13R3	13.98	10.31	965.198
Temp + pH	30	Future	F10	E13	2036.28	8	R3	36	E13R3	14.9	8.8	749.451
Temp + pH	30	Future	F10	E13	2036.28	8	R3	36	E13R3	15.78	6.66	454.619
Temp + pH	30	Future	F10	E13	2036.28	8	R3	36	E13R3	16.76	7.17	559.634
Temp + pH	30	Future	F10	E13	2036.28	8	R3	36	E13R3	16.79	7.74	653.318
Temp + pH	30	Future	F10	E13	2036.28	8	R3	36	E13R3	17.38	6.95	545.27
Temp + pH	30	Future	F10	E13	2036.28	8	R3	36	E13R3	17.66	5.23	313.752
Temp + pH	30	Future	F10	E13	2036.28	8	R3	36	E13R3	21.34	5.89	480.858
Temp + pH	30	Future	F11	E14	1989.57	8	R1	34	E13R1	5.17	4.38	64.4215
Temp + pH	30	Future	F11	E14	1989.57	8	R1	34	E13R1	6.36	5.85	141.371
Temp + pH	30	Future	F11	E14	1989.57	8	R1	34	E13R1	6.46	5.35	120.097
Temp + pH	30	Future	F11	E14	1989.57	8	R1	34	E13R1	6.61	6.35	173.117
Temp + pH	30	Future	F11	E14	1989.57	8	R1	34	E13R1	6.73	4.08	72.7658
Temp + pH	30	Future	F11	E14	1989.57	8	R1	34	E13R1	7.02	6.59	198.016
Temp + pH	30	Future	F11	E14	1989.57	8	R1	34	E13R1	7.67	6.72	224.971
Temp + pH	30	Future	F11	E14	1989.57	8	R1	34	E13R1	7.83	6.35	205.07
Temp + pH	30	Future	F11	E14	1989.57	8	R1	34	E13R1	8.11	4.06	86.829
Temp + pH	30	Future	F11	E14	1989.57	8	R1	34	E13R1	8.62	8.31	386.635
Temp + pH	30	Future	F11	E14	1989.57	8	R1	34	E13R1	8.66	6.73	254.765
Temp + pH	30	Future	F11	E14	1989.57	8	R1	34	E13R1	8.75	3.87	85.1181
Temp + pH	30	Future	F11	E14	1989.57	8	R1	34	E13R1	9.01	7.07	292.52
Temp + pH	30	Future	F11	E14	1989.57	8	R1	34	E13R1	9.3	8.34	420.152
Temp + pH	30	Future	F11	E14	1989.57	8	R1	34	E13R1	10.45	8.99	548.564
Temp + pH	30	Future	F11	E14	1989.57	8	R1	34	E13R1	10.65	8.02	444.929
Temp + pH	30	Future	F11	E14	1989.57	8	R1	34	E13R1	11.34	6.79	339.582
Temp + pH	30	Future	F11	E14	1989.57	8	R1	34	E13R1	11.53	9.9	733.992
Temp + pH	30	Future	F11	E14	1989.57	8	R1	34	E13R1	11.83	9.16	644.715
Temp + pH	30	Future	F11	E14	1989.57	8	R1	34	E13R1	11.88	0.12	0.111115
Temp + pH	30	Future	F11	E14	1989.57	8	R1	34	E13R1	12.03	11.39	1013.69
Temp + pH	30	Future	F11	E14	1989.57	8	R1	34	E13R1	12.23	5.7	258.088
Temp + pH	30	Future	F11	E14	1989.57	8	R1	34	E13R1	12.45	7.08	405.348
Temp + pH	30	Future	F11	E14	1989.57	8	R1	34	E13R1	12.46	7.55	461.322
Temp + pH	30	Future	F11	E14	1989.57	8	R1	34	E13R1	12.55	10.43	886.756
Temp + pH	30	Future	F11	E14	1989.57	8	R1	34	E13R1	12.9	9.59	770.582
Temp + pH	30	Future	F11	E14	1989.57	8	R1	34	E13R1	13.12	5.62	269.152
Temp + pH	30	Future	F11	E14	1989.57	8	R1	34	E13R1	13.27	7.17	443.099
Temp + pH	30	Future	F11	E14	1989.57	8	R1	34	E13R1	13.43	9.66	813.996
Temp + pH	30	Future	F11	E14	1989.57	8	R1	34	E13R1	13.5	11.21	1101.89
Temp + pH	30	Future	F11	E14	1989.57	8	R1	34	E13R1	13.62	7.79	536.839
Temp + pH	30	Future	F11	E14	1989.57	8	R1	34	E13R1	14.88	7.99	617.005
Temp + pH	30	Future	F11	E14	1989.57	8	R1	34	E13R1	16.6	7.29	573.001
Temp + pH	30	Future	F11	E14	1989.57	8	R1	34	E13R1	18.75	0.14	0.238698
Temp + pH	30	Future	F11	E14	1989.57	8	R2	35	E13R2	5.51	3.64	47.4183
Temp + pH	30	Future	F11	E14	1989.57	8	R2	35	E13R2	5.94	4.57	80.5769
Temp + pH	30	Future	F11	E14	1989.57	8	R2	35	E13R2	6.51	4.26	76.7347
Temp + pH	30	Future	F11	E14	1989.57	8	R2	35	E13R2	6.79	4.88	105.027
Temp + pH	30	Future	F11	E14	1989.57	8	R2	35	E13R2	6.84	4.14	76.1463
Temp + pH	30	Future	F11	E14	1989.57	8	R2	35	E13R2	7.05	6.71	206.17
Temp + pH	30	Future	F11	E14	1989.57	8	R2	35	E13R2	7.13	4.4	89.6575
Temp + pH	30	Future	F11	E14	1989.57	8	R2	35	E13R2	7.32	5.82	161.046
Temp + pH	30	Future	F11	E14	1989.57	8	R2	35	E13R2	7.38	3.65	63.8607
Temp + pH	30	Future	F11	E14	1989.57	8	R2	35	E13R2	7.46	3.96	75.9838
Temp + pH	30	Future	F11	E14	1989.57	8	R2	35	E13R2	7.48	6.87	229.302
Temp + pH	30	Future	F11	E14	1989.57	8	R2	35	E13R2	7.69	6.61	218.233
Temp + pH	30	Future	F11	E14	1989.57	8	R2	35	E13R2	7.86	6.56	219.696
Temp + pH	30	Future	F11	E14	1989.57	8	R2	35	E13R2	8.04	6.58	226.1
Temp + pH	30	Future	F11	E14	1989.57	8	R2	35	E13R2	8.23	6.12	200.214
Temp + pH	30	Future	F11	E14	1989.57	8	R2	35	E13R2	8.4	7.14	278.143
Temp + pH	30	Future	F11	E14	1989.57	8	R2	35	E13R2	8.4	5.82	184.806
Temp + pH	30	Future	F11	E14	1989.57	8	R2	35	E13R2	8.41	6.19	209.3
Temp + pH	30	Future	F11	E14	1989.57	8	R2	35	E13R2	9.93	4.84	151.089
Temp + pH	30	Future	F11	E14	1989.57	8	R2	35	E13R2	10.07	6.18	249.803
Temp + pH	30	Future	F11	E14	1989.57	8	R2	35	E13R2	10.14	6.03	239.477
Temp + pH	30	Future	F11	E14	1989.57	8	R2	35	E13R2	10.85	8.42	499.627
Temp + pH	30	Future	F11	E14	1989.57	8	R2	35	E13R2	11.15	7.06	360.974
Temp + pH	30	Future	F11	E14	1989.57	8	R2	35	E13R2	11.99	7.78	471.379
Temp + pH	30	Future	F11	E14	1989.57	8	R2	35	E13R2	12.58	6.91	390.147
Temp + pH	30	Future	F11	E14	1989.57	8	R2	35	E13R2	13.45	7.2	452.876
Temp + pH	30	Future	F11	E14	1989.57	8	R2	35	E13R2	13.97	8.89	717.12
Temp + pH	30	Future	F11	E14	1989.57	8	R2	35	E13R2	14.14	7.1	462.975
Temp + pH	30	Future	F11	E14	1989.57	8	R2	35	E13R2	14.39	7.44	517.367
Temp + pH	30	Future	F11	E14	1989.57	8	R2	35	E13R2	14.58	5.42	278.194
Temp + pH	30	Future	F11	E14	1989.57	8	R2	35	E13R2	15.48	7.2	521.228
Temp + pH	30	Future	F11	E14	1989.57	8	R2	35	E13R2	15.91	6.19	395.953
Temp + pH	30	Future	F11	E14	1989.57	8	R2	35	E13R2	17.08	7.71	659.46
Temp + pH	30	Future	F11	E14	1989.57	8	R2	35	E13R2	17.68	6.11	428.703
Temp + pH	30	Future	F11	E14	1989.57	8	R2	35	E13R2	21.85	7.62	824.049
Temp + pH	30	Future	F11	E14	1989.57	8	R3	28	E13R3	6.44	4.49	84.3277
Temp + pH	30	Future	F11	E14	1989.57	8	R3	28	E13R3	6.48	5	105.222
Temp + pH	30	Future	F11	E14	1989.57	8	R3	28	E13R3	7.02	6.11	170.22
Temp + pH	30	Future	F11	E14	1989.57	8	R3	28	E13R3	7.61	7.43	272.869
Temp + pH	30	Future	F11	E14	1989.57	8	R3	28	E13R3	8.08	7.64	306.33
Temp + pH	30	Future	F11	E14	1989.57	8	R3	28	E13R3	8.6	7.07	279.209
Temp + pH	30	Future	F11	E14	1989.57	8	R3	28	E13R3	8.61	7.7	331.571
Temp + pH	30	Future	F11	E14	1989.57	8	R3	28	E13R3	9.11	4.96	145.571
Temp + pH	30	Future	F11	E14	1989.57	8	R3	28	E13R3	9.18	8.74	455.468
Temp + pH	30	Future	F11	E14	1989.57	8	R3	28	E13R3	9.22	6.3	237.686
Temp + pH	30	Future	F11	E14	1989.57	8	R3	28	E13R3	9.37	6.29	240.787
Temp + pH	30	Future	F11	E14	1989.57	8	R3	28	E13R3	9.9	9.56	587.683
Temp + pH	30	Future	F11	E14	1989.57	8	R3	28	E13R3	10.23	6.85	311.78
Temp + pH	30	Future	F11	E14	1989.57	8	R3	28	E13R3	10.75	7.49	391.709
Temp + pH	30	Future	F11	E14	1989.57	8	R3	28	E13R3	10.92	9.28	610.816
Temp + pH	30	Future	F11	E14	1989.57	8	R3	28	E13R3	11.09	6.36	291.365
Temp + pH	30	Future	F11	E14	1989.57	8	R3	28	E13R3	11.34	8.22	497.678
Temp + pH	30	Future	F11	E14	1989.57	8	R3	28	E13R3	12.33	8.88	631.511
Temp + pH	30	Future	F11	E14	1989.57	8	R3	28	E13R3	12.87	6.43	345.615
Temp + pH	30	Future	F11	E14	1989.57	8	R3	28	E13R3	13.31	7.21	449.408
Temp + pH	30	Future	F11	E14	1989.57	8	R3	28	E13R3	13.32	8	553.702
Temp + pH	30	Future	F11	E14	1989.57	8	R3	28	E13R3	13.32	6.91	413.097
Temp + pH	30	Future	F11	E14	1989.57	8	R3	28	E13R3	13.84	8.96	721.679
Temp + pH	30	Future	F11	E14	1989.57	8	R3	28	E13R3	13.97	6.56	390.477
Temp + pH	30	Future	F11	E14	1989.57	8	R3	28	E13R3	14.4	7.91	585.204
Temp + pH	30	Future	F11	E14	1989.57	8	R3	28	E13R3	15.36	8.91	792.024
Temp + pH	30	Future	F11	E14	1989.57	8	R3	28	E13R3	15.86	5.89	357.376
Temp + pH	30	Future	F11	E14	1989.57	8	R3	28	E13R3	16.42	7.15	545.227
Temp + pH	30	Future	F12	E15	1081.03	8	R1	23	E14R1	6.85	1.09	5.2861
Temp + pH	30	Future	F12	E15	1081.03	8	R1	23	E14R1	23.81	2.93	132.766
Temp + pH	30	Future	F12	E15	1081.03	8	R1	23	E14R1	6.62	3.21	44.3057
Temp + pH	30	Future	F12	E15	1081.03	8	R1	23	E14R1	10.11	7.84	403.622
Temp + pH	30	Future	F12	E15	1081.03	8	R1	23	E14R1	3.34	1.86	7.50523
Temp + pH	30	Future	F12	E15	1081.03	8	R1	23	E14R1	11.23	8.51	528.239
Temp + pH	30	Future	F12	E15	1081.03	8	R1	23	E14R1	7	6.15	171.965
Temp + pH	30	Future	F12	E15	1081.03	8	R1	23	E14R1	8.92	4.33	108.626
Temp + pH	30	Future	F12	E15	1081.03	8	R1	23	E14R1	8.33	7.43	298.686
Temp + pH	30	Future	F12	E15	1081.03	8	R1	23	E14R1	9.55	8.26	423.209
Temp + pH	30	Future	F12	E15	1081.03	8	R1	23	E14R1	7.93	6.74	233.983
Temp + pH	30	Future	F12	E15	1081.03	8	R1	23	E14R1	8.52	3.84	81.6007
Temp + pH	30	Future	F12	E15	1081.03	8	R1	23	E14R1	10.57	8.1	450.44
Temp + pH	30	Future	F12	E15	1081.03	8	R1	23	E14R1	6.27	3.84	60.0512
Temp + pH	30	Future	F12	E15	1081.03	8	R1	23	E14R1	11.9	7.69	457.079
Temp + pH	30	Future	F12	E15	1081.03	8	R1	23	E14R1	10.55	7.29	364.166
Temp + pH	30	Future	F12	E15	1081.03	8	R1	23	E14R1	10.58	9.2	581.639
Temp + pH	30	Future	F12	E15	1081.03	8	R1	23	E14R1	6.8	4.47	88.2502
Temp + pH	30	Future	F12	E15	1081.03	8	R1	23	E14R1	16.2	1.97	40.8356
Temp + pH	30	Future	F12	E15	1081.03	8	R1	23	E14R1	9.96	3.3	70.4497
Temp + pH	30	Future	F12	E15	1081.03	8	R1	23	E14R1	4.63	3.24	31.5692
Temp + pH	30	Future	F12	E15	1081.03	8	R1	23	E14R1	12.15	5.13	207.684
Temp + pH	30	Future	F12	E15	1081.03	8	R1	23	E14R1	7.78	7.28	267.815
Temp + pH	30	Future	F12	E15	1081.03	8	R2	29	E14R2	10.53	4.82	158.897
Temp + pH	30	Future	F12	E15	1081.03	8	R2	29	E14R2	9.54	8.38	435.139
Temp + pH	30	Future	F12	E15	1081.03	8	R2	29	E14R2	13.29	6.21	332.889
Temp + pH	30	Future	F12	E15	1081.03	8	R2	29	E14R2	9.38	9.33	530.344
Temp + pH	30	Future	F12	E15	1081.03	8	R2	29	E14R2	6.18	5.83	136.432
Temp + pH	30	Future	F12	E15	1081.03	8	R2	29	E14R2	10.11	5.12	172.14
Temp + pH	30	Future	F12	E15	1081.03	8	R2	29	E14R2	9.59	8.08	406.662
Temp + pH	30	Future	F12	E15	1081.03	8	R2	29	E14R2	7.86	3.99	81.2756
Temp + pH	30	Future	F12	E15	1081.03	8	R2	29	E14R2	6.17	3.11	38.7613
Temp + pH	30	Future	F12	E15	1081.03	8	R2	29	E14R2	7.98	5.34	147.801
Temp + pH	30	Future	F12	E15	1081.03	8	R2	29	E14R2	10.36	4.04	109.828
Temp + pH	30	Future	F12	E15	1081.03	8	R2	29	E14R2	14.99	6.05	356.373
Temp + pH	30	Future	F12	E15	1081.03	8	R2	29	E14R2	7.94	6.98	251.26
Temp + pH	30	Future	F12	E15	1081.03	8	R2	29	E14R2	10.38	8.51	488.257
Temp + pH	30	Future	F12	E15	1081.03	8	R2	29	E14R2	8.08	6.79	241.96
Temp + pH	30	Future	F12	E15	1081.03	8	R2	29	E14R2	12.98	6.8	389.838
Temp + pH	30	Future	F12	E15	1081.03	8	R2	29	E14R2	11.98	7.63	453
Temp + pH	30	Future	F12	E15	1081.03	8	R2	29	E14R2	8.91	4.93	140.658
Temp + pH	30	Future	F12	E15	1081.03	8	R2	29	E14R2	3.83	3.48	30.1265
Temp + pH	30	Future	F12	E15	1081.03	8	R2	29	E14R2	7.72	6.07	184.751
Temp + pH	30	Future	F12	E15	1081.03	8	R2	29	E14R2	8.14	5.24	145.171
Temp + pH	30	Future	F12	E15	1081.03	8	R2	29	E14R2	5.7	5.1	96.2957
Temp + pH	30	Future	F12	E15	1081.03	8	R2	29	E14R2	8.11	7.26	277.643
Temp + pH	30	Future	F12	E15	1081.03	8	R2	29	E14R2	6.22	4.19	70.9268
Temp + pH	30	Future	F12	E15	1081.03	8	R2	29	E14R2	6.81	3.75	62.2016
Temp + pH	30	Future	F12	E15	1081.03	8	R2	29	E14R2	11.23	3.8	105.327
Temp + pH	30	Future	F12	E15	1081.03	8	R2	29	E14R2	9	6.93	280.738
Temp + pH	30	Future	F12	E15	1081.03	8	R2	29	E14R2	8.62	8.95	448.482
Temp + pH	30	Future	F12	E15	1081.03	8	R2	29	E14R2	4.29	2.85	22.6328
Temp + pH	30	Future	F12	E15	1081.03	8	R3	24	E14R3	14.29	2.97	81.8723
Temp + pH	30	Future	F12	E15	1081.03	8	R3	24	E14R3	18.67	2.19	58.16
Temp + pH	30	Future	F12	E15	1081.03	8	R3	24	E14R3	11.4	3.22	76.773
Temp + pH	30	Future	F12	E15	1081.03	8	R3	24	E14R3	5.86	4.19	66.8217
Temp + pH	30	Future	F12	E15	1081.03	8	R3	24	E14R3	7.93	7.64	300.643
Temp + pH	30	Future	F12	E15	1081.03	8	R3	24	E14R3	11.61	6.42	310.809
Temp + pH	30	Future	F12	E15	1081.03	8	R3	24	E14R3	10.44	7.84	416.797
Temp + pH	30	Future	F12	E15	1081.03	8	R3	24	E14R3	11.54	7.3	399.433
Temp + pH	30	Future	F12	E15	1081.03	8	R3	24	E14R3	9.35	5.2	164.214
Temp + pH	30	Future	F12	E15	1081.03	8	R3	24	E14R3	8.2	8.79	411.513
Temp + pH	30	Future	F12	E15	1081.03	8	R3	24	E14R3	8.63	7.37	304.465
Temp + pH	30	Future	F12	E15	1081.03	8	R3	24	E14R3	10.48	7.68	401.491
Temp + pH	30	Future	F12	E15	1081.03	8	R3	24	E14R3	16.4	2.85	86.5218
Temp + pH	30	Future	F12	E15	1081.03	8	R3	24	E14R3	3.55	2.11	10.2656
Temp + pH	30	Future	F12	E15	1081.03	8	R3	24	E14R3	3.31	1.46	4.58274
Temp + pH	30	Future	F12	E15	1081.03	8	R3	24	E14R3	2.88	1.98	7.33356
Temp + pH	30	Future	F12	E15	1081.03	8	R3	24	E14R3	9.67	5.96	223.106
Temp + pH	30	Future	F12	E15	1081.03	8	R3	24	E14R3	13.28	3.76	121.945
Temp + pH	30	Future	F12	E15	1081.03	8	R3	24	E14R3	7.2	5.1	121.637
Temp + pH	30	Future	F12	E15	1081.03	8	R3	24	E14R3	2.73	1.44	3.67688
Temp + pH	30	Future	F12	E15	1081.03	8	R3	24	E14R3	10.64	7.61	400.224
Temp + pH	30	Future	F12	E15	1081.03	8	R3	24	E14R3	8.66	8.9	445.543
Temp + pH	30	Future	F12	E15	1081.03	8	R3	24	E14R3	11.77	10.84	898.311
Temp + pH	30	Future	F12	E15	1081.03	8	R3	24	E14R3	1.92	1.32	2.17291

## Sheet: All ephyrae
Treatment	Ephyra	Size	N. arms	Symetric	N. rhopalia	P/A statoliths
Control	E01	1766.47	8	1	8	1
Control	E02	1573.82	8	1	8	1
Control	E03	1657.89	8	1	8	1
Present day	E04	1983.86	8	1	8	1
Temperature only	E07	2037.57	8	1	8	1
Temperature only	E08	1923.28	8	1	8	1
Temperature only	E09	1986.93	8	1	8	1
pH only	E10	1982.73	8	1	8	1
pH only	E11	1180.86	8	1	8	1
pH only	E12	965.99	8	1	8	1
Temp + pH	E13	2036.28	8	1	8	1
Temp + pH	E14	1989.57	8	1	8	1
Temp + pH	E15	1081.03	8	1	8	1
pH only	E16	554.12	8	0	0	0
pH only	E17	820.07	8	0	4	0
Temp + pH	E18	886.04	8	0	8	0
pH only	E19	1245.93	8	0	8	0
pH only	E20	955.48	8	0	7	0
pH only	E21	1862.37	5	0	3	0
Temp + pH	E22	1746.32	5	0	4	0
pH only	E23	809.34	8	0	0	0
pH only	E24	912.23	8	0	6	0
pH only	E25	768.45	8	0	5	0
pH only	E26	894.86	8	0	8	0
Temperature only	E27	1568.45	8	0	8	0
