# Supplementary material for: Impact of ocean warming and ocean acidification on asexual reproduction and statolith formation of the symbiotic jellyfish Cotylorhiza tuberculata
Source: PLoS One. 2021 Aug 4;16(8):e0254983. doi: 10.1371/journal.pone.0254983 (PMC8336884; doi:10.1371/journal.pone.0254983)
Supplement: S4 File — This file contains the data of the results of the number of zooxanthellae inside C. tuberculata polyps counted at different times and within the different treatments. (XLSX) [file pone.0254983.s004.xlsx]

## Sheet: Hoja1
Treatment	TEMPERATURE	pH	FLASK	DAY	POLYP	IND	REPLICATE	N. ZOOX (per 250 um2)	DENSITY (per 1 mm2)	NatDay
T18P500	18	Ambient	Z1	0	P1	I1	R1	63	252	0
T18P500	18	Ambient	Z1	0	P1	I1	R2	75	300	0
T18P500	18	Ambient	Z1	0	P1	I1	R3	69	276	0
T18P500	18	Ambient	Z1	0	P2	I2	R1	101	404	0
T18P500	18	Ambient	Z1	0	P2	I2	R2	61	244	0
T18P500	18	Ambient	Z1	0	P2	I2	R3	78	312	0
T18P500	18	Ambient	Z1	0	P3	I3	R1	53	212	0
T18P500	18	Ambient	Z1	0	P3	I3	R2	87	348	0
T18P500	18	Ambient	Z1	0	P3	I3	R3	62	248	0
T18P500	18	Ambient	Z1	6	P1	I4	R1	51	204	6
T18P500	18	Ambient	Z1	6	P1	I4	R2	50	200	6
T18P500	18	Ambient	Z1	6	P1	I4	R3	56	224	6
T18P500	18	Ambient	Z1	6	P2	I5	R1	54	216	6
T18P500	18	Ambient	Z1	6	P2	I5	R2	52	208	6
T18P500	18	Ambient	Z1	6	P2	I5	R3	32	128	6
T18P500	18	Ambient	Z1	6	P3	I6	R1	61	244	6
T18P500	18	Ambient	Z1	6	P3	I6	R2	53	212	6
T18P500	18	Ambient	Z1	6	P3	I6	R3	56	224	6
T18P500	18	Ambient	Z1	12	P1	I7	R1	52	208	12
T18P500	18	Ambient	Z1	12	P1	I7	R2	83	332	12
T18P500	18	Ambient	Z1	12	P1	I7	R3	71	284	12
T18P500	18	Ambient	Z1	12	P2	I8	R1	76	304	12
T18P500	18	Ambient	Z1	12	P2	I8	R2	54	216	12
T18P500	18	Ambient	Z1	12	P2	I8	R3	46	184	12
T18P500	18	Ambient	Z1	12	P3	I9	R1	104	416	12
T18P500	18	Ambient	Z1	12	P3	I9	R2	78	312	12
T18P500	18	Ambient	Z1	12	P3	I9	R3	53	212	12
T18P500	18	Ambient	Z1	18	P1	I10	R1	24	96	18
T18P500	18	Ambient	Z1	18	P1	I10	R2	57	228	18
T18P500	18	Ambient	Z1	18	P1	I10	R3	78	312	18
T18P500	18	Ambient	Z1	18	P2	I11	R1	71	284	18
T18P500	18	Ambient	Z1	18	P2	I11	R2	30	120	18
T18P500	18	Ambient	Z1	18	P2	I11	R3	82	328	18
T18P500	18	Ambient	Z1	18	P3	I12	R1	55	220	18
T18P500	18	Ambient	Z1	18	P3	I12	R2	49	196	18
T18P500	18	Ambient	Z1	18	P3	I12	R3	88	352	18
T18P500	18	Ambient	Z1	24	P1	I13	R1	103	412	24
T18P500	18	Ambient	Z1	24	P1	I13	R2	68	272	24
T18P500	18	Ambient	Z1	24	P1	I13	R3	43	172	24
T18P500	18	Ambient	Z1	24	P2	I14	R1	110	440	24
T18P500	18	Ambient	Z1	24	P2	I14	R2	34	136	24
T18P500	18	Ambient	Z1	24	P2	I14	R3	51	204	24
T18P500	18	Ambient	Z1	24	P3	I15	R1	89	356	24
T18P500	18	Ambient	Z1	24	P3	I15	R2	32	128	24
T18P500	18	Ambient	Z1	24	P3	I15	R3	29	116	24
T18P500	18	Ambient	Z1	30	P1	I16	R1	69	276	30
T18P500	18	Ambient	Z1	30	P1	I16	R2	27	108	30
T18P500	18	Ambient	Z1	30	P1	I16	R3	79	316	30
T18P500	18	Ambient	Z1	30	P2	I17	R1	68	272	30
T18P500	18	Ambient	Z1	30	P2	I17	R2	39	156	30
T18P500	18	Ambient	Z1	30	P2	I17	R3	32	128	30
T18P500	18	Ambient	Z1	30	P3	I18	R1	71	284	30
T18P500	18	Ambient	Z1	30	P3	I18	R2	43	172	30
T18P500	18	Ambient	Z1	30	P3	I18	R3	49	196	30
T18P500	18	Ambient	Z1	36	P1	I19	R1	35	140	36
T18P500	18	Ambient	Z1	36	P1	I19	R2	68	272	36
T18P500	18	Ambient	Z1	36	P1	I19	R3	72	288	36
T18P500	18	Ambient	Z1	36	P2	I20	R1	22	88	36
T18P500	18	Ambient	Z1	36	P2	I20	R2	49	196	36
T18P500	18	Ambient	Z1	36	P2	I20	R3	74	296	36
T18P500	18	Ambient	Z1	36	P3	I21	R1	83	332	36
T18P500	18	Ambient	Z1	36	P3	I21	R2	40	160	36
T18P500	18	Ambient	Z1	36	P3	I21	R3	61	244	36
T18P1000	18	Future	Z3	0	P1	I1	R1	102	408	0
T18P1000	18	Future	Z3	0	P1	I1	R2	53	212	0
T18P1000	18	Future	Z3	0	P1	I1	R3	84	336	0
T18P1000	18	Future	Z3	0	P2	I2	R1	68	272	0
T18P1000	18	Future	Z3	0	P2	I2	R2	90	360	0
T18P1000	18	Future	Z3	0	P2	I2	R3	43	172	0
T18P1000	18	Future	Z3	0	P3	I3	R1	45	180	0
T18P1000	18	Future	Z3	0	P3	I3	R2	64	256	0
T18P1000	18	Future	Z3	0	P3	I3	R3	27	108	0
T18P1000	18	Future	Z3	6	P1	I4	R1	49	196	6
T18P1000	18	Future	Z3	6	P1	I4	R2	67	268	6
T18P1000	18	Future	Z3	6	P1	I4	R3	85	340	6
T18P1000	18	Future	Z3	6	P2	I5	R1	65	260	6
T18P1000	18	Future	Z3	6	P2	I5	R2	56	224	6
T18P1000	18	Future	Z3	6	P2	I5	R3	29	116	6
T18P1000	18	Future	Z3	6	P3	I6	R1	78	312	6
T18P1000	18	Future	Z3	6	P3	I6	R2	62	248	6
T18P1000	18	Future	Z3	6	P3	I6	R3	45	180	6
T18P1000	18	Future	Z3	12	P1	I7	R1	89	356	12
T18P1000	18	Future	Z3	12	P1	I7	R2	100	400	12
T18P1000	18	Future	Z3	12	P1	I7	R3	40	160	12
T18P1000	18	Future	Z3	12	P2	I8	R1	49	196	12
T18P1000	18	Future	Z3	12	P2	I8	R2	24	96	12
T18P1000	18	Future	Z3	12	P2	I8	R3	52	208	12
T18P1000	18	Future	Z3	12	P3	I9	R1	34	136	12
T18P1000	18	Future	Z3	12	P3	I9	R2	32	128	12
T18P1000	18	Future	Z3	12	P3	I9	R3	56	224	12
T18P1000	18	Future	Z3	18	P1	I10	R1	36	144	18
T18P1000	18	Future	Z3	18	P1	I10	R2	39	156	18
T18P1000	18	Future	Z3	18	P1	I10	R3	52	208	18
T18P1000	18	Future	Z3	18	P2	I11	R1	90	360	18
T18P1000	18	Future	Z3	18	P2	I11	R2	112	448	18
T18P1000	18	Future	Z3	18	P2	I11	R3	38	152	18
T18P1000	18	Future	Z3	18	P3	I12	R1	62	248	18
T18P1000	18	Future	Z3	18	P3	I12	R2	51	204	18
T18P1000	18	Future	Z3	18	P3	I12	R3	61	244	18
T18P1000	18	Future	Z3	24	P1	I13	R1	41	164	24
T18P1000	18	Future	Z3	24	P1	I13	R2	67	268	24
T18P1000	18	Future	Z3	24	P1	I13	R3	21	84	24
T18P1000	18	Future	Z3	24	P2	I14	R1	67	268	24
T18P1000	18	Future	Z3	24	P2	I14	R2	25	100	24
T18P1000	18	Future	Z3	24	P2	I14	R3	24	96	24
T18P1000	18	Future	Z3	24	P3	I15	R1	86	344	24
T18P1000	18	Future	Z3	24	P3	I15	R2	85	340	24
T18P1000	18	Future	Z3	24	P3	I15	R3	50	200	24
T18P1000	18	Future	Z3	30	P1	I16	R1	76	304	30
T18P1000	18	Future	Z3	30	P1	I16	R2	96	384	30
T18P1000	18	Future	Z3	30	P1	I16	R3	50	200	30
T18P1000	18	Future	Z3	30	P2	I17	R1	50	200	30
T18P1000	18	Future	Z3	30	P2	I17	R2	15	60	30
T18P1000	18	Future	Z3	30	P2	I17	R3	41	164	30
T18P1000	18	Future	Z3	30	P3	I18	R1	72	288	30
T18P1000	18	Future	Z3	30	P3	I18	R2	60	240	30
T18P1000	18	Future	Z3	30	P3	I18	R3	30	120	30
T18P1000	18	Future	Z3	36	P1	I19	R1	52	208	36
T18P1000	18	Future	Z3	36	P1	I19	R2	19	76	36
T18P1000	18	Future	Z3	36	P1	I19	R3	32	128	36
T18P1000	18	Future	Z3	36	P2	I20	R1	16	64	36
T18P1000	18	Future	Z3	36	P2	I20	R2	59	236	36
T18P1000	18	Future	Z3	36	P2	I20	R3	45	180	36
T18P1000	18	Future	Z3	36	P3	I21	R1	43	172	36
T18P1000	18	Future	Z3	36	P3	I21	R2	60	240	36
T18P1000	18	Future	Z3	36	P3	I21	R3	24	96	36
T24P500	24	Ambient	Z1	0	P1	I1	R1	31	124	42
T24P500	24	Ambient	Z1	0	P1	I1	R2	72	288	42
T24P500	24	Ambient	Z1	0	P1	I1	R3	57	228	42
T24P500	24	Ambient	Z1	0	P2	I2	R1	62	248	42
T24P500	24	Ambient	Z1	0	P2	I2	R2	56	224	42
T24P500	24	Ambient	Z1	0	P2	I2	R3	37	148	42
T24P500	24	Ambient	Z1	0	P3	I3	R1	45	180	42
T24P500	24	Ambient	Z1	0	P3	I3	R2	38	152	42
T24P500	24	Ambient	Z1	0	P3	I3	R3	41	164	42
T24P500	24	Ambient	Z1	6	P1	I4	R1	11	44	48
T24P500	24	Ambient	Z1	6	P1	I4	R2	56	224	48
T24P500	24	Ambient	Z1	6	P1	I4	R3	43	172	48
T24P500	24	Ambient	Z1	6	P2	I5	R1	44	176	48
T24P500	24	Ambient	Z1	6	P2	I5	R2	24	96	48
T24P500	24	Ambient	Z1	6	P2	I5	R3	18	72	48
T24P500	24	Ambient	Z1	6	P3	I6	R1	68	272	48
T24P500	24	Ambient	Z1	6	P3	I6	R2	30	120	48
T24P500	24	Ambient	Z1	6	P3	I6	R3	43	172	48
T24P500	24	Ambient	Z1	12	P1	I7	R1	57	228	54
T24P500	24	Ambient	Z1	12	P1	I7	R2	28	112	54
T24P500	24	Ambient	Z1	12	P1	I7	R3	43	172	54
T24P500	24	Ambient	Z1	12	P2	I8	R1	46	184	54
T24P500	24	Ambient	Z1	12	P2	I8	R2	42	168	54
T24P500	24	Ambient	Z1	12	P2	I8	R3	28	112	54
T24P500	24	Ambient	Z1	18	P1	I10	R1	23	92	60
T24P500	24	Ambient	Z1	18	P1	I10	R2	30	120	60
T24P500	24	Ambient	Z1	18	P1	I10	R3	30	120	60
T24P500	24	Ambient	Z1	18	P2	I11	R1	17	68	60
T24P500	24	Ambient	Z1	18	P2	I11	R2	12	48	60
T24P500	24	Ambient	Z1	18	P2	I11	R3	10	40	60
T24P500	24	Ambient	Z1	24	P1	I13	R1	13	52	66
T24P500	24	Ambient	Z1	24	P1	I13	R2	12	48	66
T24P500	24	Ambient	Z1	24	P1	I13	R3	8	32	66
T24P500	24	Ambient	Z1	24	P2	I14	R1	24	96	66
T24P500	24	Ambient	Z1	24	P2	I14	R2	9	36	66
T24P500	24	Ambient	Z1	24	P2	I14	R3	22	88	66
T24P500	24	Ambient	Z1	24	P3	I15	R1	30	120	66
T24P500	24	Ambient	Z1	24	P3	I15	R2	9	36	66
T24P500	24	Ambient	Z1	24	P3	I15	R3	15	60	66
T24P500	24	Ambient	Z1	30	P1	I16	R1	16	64	72
T24P500	24	Ambient	Z1	30	P1	I16	R2	20	80	72
T24P500	24	Ambient	Z1	30	P1	I16	R3	11	44	72
T24P500	24	Ambient	Z1	30	P2	I17	R1	8	32	72
T24P500	24	Ambient	Z1	30	P2	I17	R2	12	48	72
T24P500	24	Ambient	Z1	30	P2	I17	R3	29	116	72
T24P500	24	Ambient	Z1	30	P3	I18	R1	24	96	72
T24P500	24	Ambient	Z1	30	P3	I18	R2	15	60	72
T24P500	24	Ambient	Z1	30	P3	I18	R3	26	104	72
T24P500	24	Ambient	Z1	36	P1	I19	R1	23	92	78
T24P500	24	Ambient	Z1	36	P1	I19	R2	38	152	78
T24P500	24	Ambient	Z1	36	P1	I19	R3	14	56	78
T24P500	24	Ambient	Z1	36	P2	I20	R1	20	80	78
T24P500	24	Ambient	Z1	36	P2	I20	R2	31	124	78
T24P500	24	Ambient	Z1	36	P2	I20	R3	21	84	78
T24P500	24	Ambient	Z1	36	P3	I21	R1	13	52	78
T24P500	24	Ambient	Z1	36	P3	I21	R2	12	48	78
T24P500	24	Ambient	Z1	36	P3	I21	R3	9	36	78
T24P1000	24	Future	Z3	0	P1	I1	R1	15	60	42
T24P1000	24	Future	Z3	0	P1	I1	R2	24	96	42
T24P1000	24	Future	Z3	0	P1	I1	R3	48	192	42
T24P1000	24	Future	Z3	0	P2	I2	R1	53	212	42
T24P1000	24	Future	Z3	0	P2	I2	R2	48	192	42
T24P1000	24	Future	Z3	0	P2	I2	R3	36	144	42
T24P1000	24	Future	Z3	0	P3	I3	R1	54	216	42
T24P1000	24	Future	Z3	0	P3	I3	R2	51	204	42
T24P1000	24	Future	Z3	0	P3	I3	R3	38	152	42
T24P1000	24	Future	Z3	6	P1	I4	R1	44	176	48
T24P1000	24	Future	Z3	6	P1	I4	R2	41	164	48
T24P1000	24	Future	Z3	6	P1	I4	R3	51	204	48
T24P1000	24	Future	Z3	6	P2	I5	R1	42	168	48
T24P1000	24	Future	Z3	6	P2	I5	R2	5	20	48
T24P1000	24	Future	Z3	6	P2	I5	R3	15	60	48
T24P1000	24	Future	Z3	6	P3	I6	R1	47	188	48
T24P1000	24	Future	Z3	6	P3	I6	R2	41	164	48
T24P1000	24	Future	Z3	6	P3	I6	R3	51	204	48
T24P1000	24	Future	Z3	12	P1	I7	R1	55	220	54
T24P1000	24	Future	Z3	12	P1	I7	R2	30	120	54
T24P1000	24	Future	Z3	12	P1	I7	R3	32	128	54
T24P1000	24	Future	Z3	12	P2	I8	R1	48	192	54
T24P1000	24	Future	Z3	12	P2	I8	R2	32	128	54
T24P1000	24	Future	Z3	12	P2	I8	R3	29	116	54
T24P1000	24	Future	Z3	12	P3	I9	R1	2	8	54
T24P1000	24	Future	Z3	12	P3	I9	R2	10	40	54
T24P1000	24	Future	Z3	12	P3	I9	R3	5	20	54
T24P1000	24	Future	Z3	18	P1	I10	R1	21	84	60
T24P1000	24	Future	Z3	18	P1	I10	R2	25	100	60
T24P1000	24	Future	Z3	18	P1	I10	R3	39	156	60
T24P1000	24	Future	Z3	18	P2	I11	R1	47	188	60
T24P1000	24	Future	Z3	18	P2	I11	R2	33	132	60
T24P1000	24	Future	Z3	18	P2	I11	R3	34	136	60
T24P1000	24	Future	Z3	24	P1	I13	R1	12	48	66
T24P1000	24	Future	Z3	24	P1	I13	R2	22	88	66
T24P1000	24	Future	Z3	24	P1	I13	R3	32	128	66
T24P1000	24	Future	Z3	24	P2	I14	R1	21	84	66
T24P1000	24	Future	Z3	24	P2	I14	R2	16	64	66
T24P1000	24	Future	Z3	24	P2	I14	R3	10	40	66
T24P1000	24	Future	Z3	24	P3	I15	R1	48	192	66
T24P1000	24	Future	Z3	24	P3	I15	R2	31	124	66
T24P1000	24	Future	Z3	24	P3	I15	R3	39	156	66
T24P1000	24	Future	Z3	30	P1	I16	R1	44	176	72
T24P1000	24	Future	Z3	30	P1	I16	R2	42	168	72
T24P1000	24	Future	Z3	30	P1	I16	R3	53	212	72
T24P1000	24	Future	Z3	30	P2	I17	R1	44	176	72
T24P1000	24	Future	Z3	30	P2	I17	R2	5	20	72
T24P1000	24	Future	Z3	30	P2	I17	R3	16	64	72
T24P1000	24	Future	Z3	30	P3	I18	R1	12	48	72
T24P1000	24	Future	Z3	30	P3	I18	R2	24	96	72
T24P1000	24	Future	Z3	30	P3	I18	R3	31	124	72
T24P1000	24	Future	Z3	36	P1	I19	R1	24	96	78
T24P1000	24	Future	Z3	36	P1	I19	R2	22	88	78
T24P1000	24	Future	Z3	36	P1	I19	R3	41	164	78
T24P1000	24	Future	Z3	36	P2	I20	R1	21	84	78
T24P1000	24	Future	Z3	36	P2	I20	R2	16	64	78
T24P1000	24	Future	Z3	36	P2	I20	R3	10	40	78
T24P1000	24	Future	Z3	36	P3	I21	R1	25	100	78
T24P1000	24	Future	Z3	36	P3	I21	R2	7	28	78
T24P1000	24	Future	Z3	36	P3	I21	R3	4	16	78
T30P500	30	Ambient	Z2	0	P1	I1	R1	56	224	42
T30P500	30	Ambient	Z2	0	P1	I1	R2	38	152	42
T30P500	30	Ambient	Z2	0	P1	I1	R3	31	124	42
T30P500	30	Ambient	Z2	0	P2	I2	R1	53	212	42
T30P500	30	Ambient	Z2	0	P2	I2	R2	46	184	42
T30P500	30	Ambient	Z2	0	P2	I2	R3	60	240	42
T30P500	30	Ambient	Z2	0	P3	I3	R1	86	344	42
T30P500	30	Ambient	Z2	0	P3	I3	R2	45	180	42
T30P500	30	Ambient	Z2	0	P3	I3	R3	44	176	42
T30P500	30	Ambient	Z2	6	P1	I4	R1	34	136	48
T30P500	30	Ambient	Z2	6	P1	I4	R2	66	264	48
T30P500	30	Ambient	Z2	6	P1	I4	R3	41	164	48
T30P500	30	Ambient	Z2	6	P2	I5	R1	85	340	48
T30P500	30	Ambient	Z2	6	P2	I5	R2	46	184	48
T30P500	30	Ambient	Z2	6	P2	I5	R3	46	184	48
T30P500	30	Ambient	Z2	6	P3	I6	R1	34	136	48
T30P500	30	Ambient	Z2	6	P3	I6	R2	9	36	48
T30P500	30	Ambient	Z2	6	P3	I6	R3	20	80	48
T30P500	30	Ambient	Z2	12	P1	I7	R1	11	44	54
T30P500	30	Ambient	Z2	12	P1	I7	R2	16	64	54
T30P500	30	Ambient	Z2	12	P1	I7	R3	15	60	54
T30P500	30	Ambient	Z2	12	P2	I8	R1	44	176	54
T30P500	30	Ambient	Z2	12	P2	I8	R2	9	36	54
T30P500	30	Ambient	Z2	12	P2	I8	R3	15	60	54
T30P500	30	Ambient	Z2	12	P3	I9	R1	43	172	54
T30P500	30	Ambient	Z2	12	P3	I9	R2	22	88	54
T30P500	30	Ambient	Z2	12	P3	I9	R3	31	124	54
T30P500	30	Ambient	Z2	18	P1	I10	R1	0	0	60
T30P500	30	Ambient	Z2	18	P1	I10	R2	12	48	60
T30P500	30	Ambient	Z2	18	P1	I10	R3	7	28	60
T30P500	30	Ambient	Z2	18	P2	I11	R1	3	12	60
T30P500	30	Ambient	Z2	18	P2	I11	R2	17	68	60
T30P500	30	Ambient	Z2	18	P2	I11	R3	9	36	60
T30P500	30	Ambient	Z2	18	P3	I12	R1	85	340	60
T30P500	30	Ambient	Z2	18	P3	I12	R2	46	184	60
T30P500	30	Ambient	Z2	18	P3	I12	R3	46	184	60
T30P500	30	Ambient	Z2	24	P1	I13	R1	37	148	66
T30P500	30	Ambient	Z2	24	P1	I13	R2	31	124	66
T30P500	30	Ambient	Z2	24	P1	I13	R3	45	180	66
T30P500	30	Ambient	Z2	24	P2	I14	R1	78	312	66
T30P500	30	Ambient	Z2	24	P2	I14	R2	85	340	66
T30P500	30	Ambient	Z2	24	P2	I14	R3	43	172	66
T30P500	30	Ambient	Z2	24	P3	I15	R1	35	140	66
T30P500	30	Ambient	Z2	24	P3	I15	R2	26	104	66
T30P500	30	Ambient	Z2	24	P3	I15	R3	29	116	66
T30P500	30	Ambient	Z2	30	P1	I16	R1	3	12	72
T30P500	30	Ambient	Z2	30	P1	I16	R2	3	12	72
T30P500	30	Ambient	Z2	30	P1	I16	R3	4	16	72
T30P500	30	Ambient	Z2	30	P2	I17	R1	14	56	72
T30P500	30	Ambient	Z2	30	P2	I17	R2	6	24	72
T30P500	30	Ambient	Z2	30	P2	I17	R3	8	32	72
T30P500	30	Ambient	Z2	30	P3	I18	R1	11	44	72
T30P500	30	Ambient	Z2	30	P3	I18	R2	16	64	72
T30P500	30	Ambient	Z2	30	P3	I18	R3	15	60	72
T30P500	30	Ambient	Z2	36	P1	I19	R1	0	0	78
T30P500	30	Ambient	Z2	36	P1	I19	R2	12	48	78
T30P500	30	Ambient	Z2	36	P1	I19	R3	7	28	78
T30P500	30	Ambient	Z2	36	P2	I20	R1	3	12	78
T30P500	30	Ambient	Z2	36	P2	I20	R2	3	12	78
T30P500	30	Ambient	Z2	36	P2	I20	R3	4	16	78
T30P500	30	Ambient	Z2	36	P3	I21	R1	2	8	78
T30P500	30	Ambient	Z2	36	P3	I21	R2	8	32	78
T30P500	30	Ambient	Z2	36	P3	I21	R3	5	20	78
T30P1000	30	Future	Z4	0	P1	I1	R1	45	180	42
T30P1000	30	Future	Z4	0	P1	I1	R2	11	44	42
T30P1000	30	Future	Z4	0	P1	I1	R3	12	48	42
T30P1000	30	Future	Z4	0	P2	I2	R1	34	136	42
T30P1000	30	Future	Z4	0	P2	I2	R2	23	92	42
T30P1000	30	Future	Z4	0	P2	I2	R3	33	132	42
T30P1000	30	Future	Z4	0	P3	I3	R1	49	196	42
T30P1000	30	Future	Z4	0	P3	I3	R2	43	172	42
T30P1000	30	Future	Z4	0	P3	I3	R3	37	148	42
T30P1000	30	Future	Z4	6	P1	I4	R1	16	64	48
T30P1000	30	Future	Z4	6	P1	I4	R2	13	52	48
T30P1000	30	Future	Z4	6	P1	I4	R3	13	52	48
T30P1000	30	Future	Z4	6	P2	I5	R1	24	96	48
T30P1000	30	Future	Z4	6	P2	I5	R2	15	60	48
T30P1000	30	Future	Z4	6	P2	I5	R3	21	84	48
T30P1000	30	Future	Z4	12	P1	I7	R1	9	36	54
T30P1000	30	Future	Z4	12	P1	I7	R2	10	40	54
T30P1000	30	Future	Z4	12	P1	I7	R3	14	56	54
T30P1000	30	Future	Z4	12	P2	I8	R1	16	64	54
T30P1000	30	Future	Z4	12	P2	I8	R2	14	56	54
T30P1000	30	Future	Z4	12	P2	I8	R3	12	48	54
T30P1000	30	Future	Z4	12	P3	I9	R1	22	88	54
T30P1000	30	Future	Z4	12	P3	I9	R2	12	48	54
T30P1000	30	Future	Z4	12	P3	I9	R3	16	64	54
T30P1000	30	Future	Z4	18	P1	I10	R1	14	56	60
T30P1000	30	Future	Z4	18	P1	I10	R2	16	64	60
T30P1000	30	Future	Z4	18	P1	I10	R3	13	52	60
T30P1000	30	Future	Z4	18	P2	I11	R1	56	224	60
T30P1000	30	Future	Z4	18	P2	I11	R2	21	84	60
T30P1000	30	Future	Z4	18	P2	I11	R3	32	128	60
T30P1000	30	Future	Z4	18	P3	I12	R1	14	56	60
T30P1000	30	Future	Z4	18	P3	I12	R2	16	64	60
T30P1000	30	Future	Z4	18	P3	I12	R3	9	36	60
T30P1000	30	Future	Z4	24	P1	I13	R1	12	48	66
T30P1000	30	Future	Z4	24	P1	I13	R2	5	20	66
T30P1000	30	Future	Z4	24	P1	I13	R3	7	28	66
T30P1000	30	Future	Z4	24	P2	I14	R1	15	60	66
T30P1000	30	Future	Z4	24	P2	I14	R2	14	56	66
T30P1000	30	Future	Z4	24	P2	I14	R3	12	48	66
T30P1000	30	Future	Z4	30	P1	I16	R1	15	60	72
T30P1000	30	Future	Z4	30	P1	I16	R2	20	80	72
T30P1000	30	Future	Z4	30	P1	I16	R3	9	36	72
T30P1000	30	Future	Z4	30	P2	I17	R1	12	48	72
T30P1000	30	Future	Z4	30	P2	I17	R2	19	76	72
T30P1000	30	Future	Z4	30	P2	I17	R3	15	60	72
T30P1000	30	Future	Z4	30	P3	I18	R1	58	232	72
T30P1000	30	Future	Z4	30	P3	I18	R2	18	72	72
T30P1000	30	Future	Z4	30	P3	I18	R3	35	140	72
T30P1000	30	Future	Z4	36	P1	I19	R1	12	48	78
T30P1000	30	Future	Z4	36	P1	I19	R2	12	48	78
T30P1000	30	Future	Z4	36	P1	I19	R3	15	60	78
T30P1000	30	Future	Z4	36	P2	I20	R1	12	48	78
T30P1000	30	Future	Z4	36	P2	I20	R2	5	20	78
T30P1000	30	Future	Z4	36	P2	I20	R3	7	28	78
T30P1000	30	Future	Z4	36	P3	I21	R1	15	60	78
T30P1000	30	Future	Z4	36	P3	I21	R2	18	72	78
T30P1000	30	Future	Z4	36	P3	I21	R3	9	36	78
